# Supplementary material for: Focal white matter lesions drive grey matter inflammation and synapse loss
Source: Nature. 2026 Apr 22;654(8120):1033–43. doi: 10.1038/s41586-026-10414-w (PMC13293868; doi:10.1038/s41586-026-10414-w)
Supplement: Supplementary file 1 — A table summarizing the statistical tests used throughout this study. [file 41586_2026_10414_MOESM1_ESM.xlsx]

## Sheet: Statistics
	Figure	Panel	Condition	Mean	SEM	N	Statistical test	P value Anova/t-test	F- statistic	P value MCT (against control. unless specified)
	1	e	BL	0.066	0.0127	4				N/A
			7	0.03	0.01087	4	RM one-way ANOVA	P=8.2x10-4	F(2,6)=57.527	P=0.013
			14	0.073	0.012	4				P=0.411
	1	f	Bl	13.65	1.808	4	RM one-way ANOVA	P=0.03	F(2, 6)=6.31	N/A
			7	9.628	1.943	4				P=0.03
			14	12.79	2.07	4				P=0.998
	1	i	Saline	1	0.103	4	Nested one-way ANOVA	P=3.47x10-4	F(6,21)=6.98	N/A
			3dpl	1.016	0.086	4				P>0.99
			7dpl	1.443	0.09	4				P=0.85
			14dpl	2.835	0.223	4				P=1.39x10-4
			28dpl	1.802	0.15	6				P=0.20
			56dpl	1.117	0.108	3				P>0.99
			112dpl	1.173	0.168	3				P>0.99
	1	j	Saline	1	0.507	4	Nested one-way ANOVA	P=1.12x10-7	F(6,21)=19.98	N/A
			3dpl	8.143	1.161	6				P=8.9x10-4
			7dpl	14.27	0.682	4				P=6.3x10-7
			14dpl	15.32	0.589	4				P=1.6x10-7
			28dpl	12.46	0.826	6				P=4.5x10-6
			56dpl	7.423	2.696	3				P=1.5x10-2
			112dpl	3.192	1.287	3				P>0.99
	1	k	Saline	1	0.049	8	Nested one-way ANOVA	P=0.059	F(4,32)=2.55	N/A
			3dpl	1.072	0.079	8
			7dpl	1.179	0.072	8
			14dpl	1.338	0.06	6
			28dpl	0.933	0.037	7
	1	l	Saline	1	0.083	4	Nested one-way ANOVA	P=0.18	F(4,13)=1.83	N/A
			3dpl	1.159	0.111	4
			7dpl	1.408	0.283	3
			14dpl	1.359	0.13	4
			28dpl	0.885	0.049	3
	1	n	Saline	1	0.088	6	Nested two-sided t test	P=4.54x10-4	t(8)=5.70	N/A
			Lyso	2.432	0.226	4				N/A
	1	p	Saline	1	0.103	4	Nested two-sided t test	P=0.048	t(5)=2.61	N/A
			L-NIO	2.441	0.374	3				N/A
	1	r	Saline	0.019	8,1 x 10-4	3	Nested two-sided t test	P=1.1x10-5	t(16)=6.27	N/A
			14dpl	0.012	1,3 x 10-3	3
	1	s	Saline	5,98 x 10-4	2,2 x 10-4	3	Nested two-sided t test	P=5.36x10-5	t(16)=5.45	N/A
			14dpl	2,3 x 10-3	2,2 x 10-4	3
	1	u	Saline	9.92	2.105	3	Nested one-way ANOVA	P=0.016	F(4,11)=4.88	N/A
			3dpl	9.16	1.07	4				P>0.999
			7dpl	9.17	2.341	3				P>0.999
			14dpl	23.37	2.564	3				P=0.028
			28dpl	11.27	1.903	3				P>0.989
	1	v	Saline	0.089	0.031	3	Nested one-way ANOVA	P=2.1x10-3	F(2,38)=5.67	N/A
			7dpl	2.78	1.795	4				P=0.45
			14dpl	6.5	0.597	3				P=1.7x10-3
	1	y	Saline	0.009	0.0026	3	Nested one-way ANOVA	P=5.53x10-6	F(2,39)=16.78	N/A
			7dpl	0.0198	0.009	4				P=0.966
			14dpl	0.354	0.049	3				P=5.8x10-6
	2	f	Parkinson disease	7	N/A	4	Fisher's Exact test, with Benjamini-Hochberg correction	P=2.4x10-3	N/A	N/A
			Alzheimer disease	7		4		P=3.3x10-3
			Oxidative phosphorylation	6		4		P=3.7x10-3
			Retrograde endocan. Signaling	5		4		P=0.028
	3	b	Saline	N/A	N/A	5		N/A		N/A
			3dpl			3		P=0.045
			14dpl			4		P=3.3x10-15
			28dpl			4		P=0.46
	3	c	Saline	269.6	14.13	5	Nested one-way ANOVA	P=2.4x10-5	F(4,80)=50.63	N/A
			3dpl	348.2	17.23	3				P=0.122
			7dpl	157	9	4				P=1.2x10-3
			14dpl	131	11.11	4				P7>0.999
			28dpl	209.5	12.77	4				P=0.266
	3	g	3dpl	259.442	102.857	3	Wald test with Benjamini-Hochberg correction	N/A	N/A	N/A
			7dpl	36.3067	13.3809	3				P3dpl=0.07
			14dpl	24.0157	5.14994	3				P3dpl=2.7x10-3
			28dpl	15.9785	2.98671	3				P3dpl=6.71x10-5
	3	h	3dpl	109.975	19.751	3	Wald test with Benjamini-Hochberg correction	N/A	N/A	N/A
			7dpl	143.233	18.736	3				P3dpl=0.99
			14dpl	250.708	38.395	3				P3dpl=1.48x10-2
			28dpl	180.024	15.091	3				P3dpl=1.47x10-2
	3	i	3dpl	13.358	2.314	3	Wald test with Benjamini-Hochberg correction	N/A	N/A	N/A
			7dpl	18.581	2.097	3				P3dpl=0.99
			14dpl	24.506	1.432	3				P3dpl=0.53
			28dpl	35.412	6.77	3				P3dpl=2.49x10-2
	3	l	Saline	0.138	0.017	3	Nested two-sided t test	P=1.98x10-2	t(4)=3.76	N/A
			3dpl	0.08	0.006	3
	3	m	Saline	N/A	N/A	3	Kolmogorov-Smirnov test	P=7.97x10-49	Kolmogorov-Smirnov D = 0.396	N/A
			3dpl	N/A	N/A	3
	3	n	Saline	N/A	N/A	3	Kolmogorov-Smirnov test	P=2.99x10-8	Kolmogorov-Smirnov D = 0.155	N/A
			3dpl	N/A	N/A	3
	3	p	Saline	17.14	3.022	3	Hierarchical bootstrap analysis	P=0.37	N/A	N/A
			3dpl	14	2.894	3
	3	q	Saline	2.439	0.6057	3	Hierarchical bootstrap analysis	P=2x10-5	N/A	N/A
			3dpl	1.481	0.2681	3
	3	t'	Baseline 1	1.003	0.032	5	Mixed-effects model (REML)	P=0.017	F (1.809, 7.010) = 8.033	N/A
			Baseline 2	0.972	0.018	5				N/A
			Baseline 3	1.011	0.008	5				N/A
			Baseline 4	1.017	0.0106	5				N/A
			1dpl	0.903	0.027	5				P=0.192
			2dpl	0.868	0.013	5				P=4x10-3
			3dpl	0.875	0.024	5				P=0.044
			4dpl	0.896	0.028	5				P=0.172
			5dpl	0.911	0.023	5				P=0.32
			6dpl	0.934	0.023	5				P=0.383
			7dpl	0.939	0.019	5				P=0.273
			12dpl	0.995	0.026	5				P=1
	3	v	Control	5.5	0.418	4	Nested one-way ANOVA	P=0.022	F(2,9)=5.984	N/A
			3dpl	8.091	0.735	4				P=0.302
			7dpl	11.43	1.05	4				P=0.0146
	4	f	Saline	0.876	0.051	5	Two sided t test	P=0.036	t(6)=2.687	N/A
			PLX5622	1.077	0.042	3
	4	g	Saline	0.582	0.065	5	Two sided t test	P=2.9x10-3	t(6)=4.837	N/A
			PLX5622	1.541	0.244	3
	4	i	Saline	33.56	2.24	3	Nested two sided t test	P=0.047	t(4)=2.844	N/A
			PLX5622	22.92	2.382	3
	4	j	Saline	9	N/A	4	Permutation test	P=0.037	N/A	N/A
			PLX5622	4.5	N/A	3
	4	k	Saline	65.49	1.501	4	Nested two sided t test	P=6.2x10-3	t(5)=4.533	N/A
			PLX5622	41.16	3.272	3
	4	n	Saline	N/A	N/A	4	ANCOVA	P=1.21x10-12	F(1, 395)=53.91	N/A
			PLX5622			3
	5	b	3 months	2,087 x 10-5	2,139 x 10-6	4	Nested two sided t test	P=0.02	F(1,5)=1.25	N/A
			18 months	3,546 x 10-5	1,226 x 10-6	3
	5	d	3 months Control	2.09x10-5	0.21x10-5	4	Nested one-way ANOVA	P=2.48x10-3	F(3,10)=9.85	N/A
			3 months 14dpl	5.92x10-5	0.47x10-5	4				P3moCtrl=1.56x10-3
			18 months Control	3.55x10-5	0.12x10-5	3				N/A
			18 months 14dpl	2.75x10-5	0.14x10-5	3				P18moCtrl>0.99
	5	g	3 months Control	253.8	12.22	5	Nested one-way ANOVA	P=1.9x10-3	F=19.41	N/A
			3 months 14dpl	124.9	10.51	4				P3moCtrl=0.004
			18 months Control	126.6	11.58	3				P3moCtrl=0.006
			18 months 14dpl	154.8	14.35	3				P18moCtrl=0.86
	5	h	3 months Control	411.4	25.55	5	Nested one-way ANOVA	P=1.3x10-3	F(3,10)=11.66	N/A
			3 months 14dpl	183.2	15.4	4				P3moCtrl=8x10-4
			18 months Control	194.5	21.8	3				P3moCtrl=2x10-3
			18 months 14dpl	255.4	37.99	3				P18moCtrl=0.65
	5	j	18 months Control	0.157	0.04	3	Nested two-sided t test	P=0.85	F(1,4)=0.042	N/A
			18 months 14dpl	0.145	0.035	3
	5	m	Control	0.043	0.0035	4	Two-sided t test	P=2x10-4	t(5)=0.85	N/A
			EDU	0.012	0.0009	3
	5	n	Control	9.61	0.42	3	Welch´s two sided t test	P=0.46	t(2.09)=0.899	N/A
			EDU	6.99	2.88	3
	5	p	Saline	1,611 x 10-5	9,054 x 10-7	3	Nested one-way ANOVA	P=3.4x10-3	F(3,8)=10.865	N/A
			14dpl	3,113 x 10-5	1,554 x 10-6	3				P28dplEdU>0.99
			Control 28dpl	2,113 x 10-5	1,019 x 10-6	3				N/A
			EDU 28dpl	3,157 x 10-5	2,164 x 10-6	3				Pctrl28dpl=0.028
	5	s	Saline	266	40.2	5	Nested one-way ANOVA	P=9x10-4	F(3,78)=22.93	N/A
			14dpl	129	11	4				N/A
			Control 28dpl	204	13.6	5				N/A
			EDU 28dpl	141	11.9	3				Pctrl28dpl=0.041
	5	u	Saline	0.024	0.013	3	Nested one-way ANOVA	P=0.011	F(3,56)=3.93	N/A
			14dpl	0.339	0.052	3				P28dplEdU>0.99
			Control 28dpl	0.025	0.015	3				N/A
			EDU 28dpl	0.385	0.164	3				Pctrl28dpl=0.027
	Extended 1	e	Saline	42.66	5.224	3	Ordinary one-way ANOVA	P=0.4404	F(4,3)=1.004	N/A
			3dpl	52.64	3.833	4
			7dpl	47.66	4.232	4
			14dpl	48.95	2.682	4
			28dpl	44.54	2.5	3
	Extended 1	f	Saline	1.02	0.153	3	Ordinary one-way ANOVA	P=0.96	F(3,8)=0.4575	N/A
			3dpl	0.997	0.392	3
			14dpl	1.04	0.091	3
			21dpl	1.15	0.105	3
	Extended 1	g	Saline	0.987	0.054	3	Ordinary one-way ANOVA	P=0.76	F(3,8)=0.2029	N/A
			3dpl	1.093	0.136	3
			14dpl	0.92	0.145	3
			21dpl	0.989	0.093	3
	Extended 1	h	Adult CCP	33.94	2.92	13	Two-sided t test	P=0.52	t(25)=0.659	N/A
			21dpl	30.51	4.207	14
	Extended 1	i	Adult CCP	-0.058	0.015	5	Two-sided t test	P=0.28	t(8)=1.16	N/A
			21dpl	-0.039	0.008	5
	Extended 1	j	Adult CCP	0.989	0.116	5	Two-sided t test	P=0.48	t(8)=0.735	N/A
			21dpl	1.12	0.134	5
	Extended 1	n PC	Saline	25.92	1.425	4	Nested one-way ANOVA	P=0.888	F(4,13)=0.526	N/A
			3dpl	26.28	1.583	4
			7dpl	27.73	4.019	3
			14dpl	28.07	2.644	4
			28dpl	30.66	2.483	3
	Extended 1	n DCN	Saline	20.1	1.867	4	Nested one-way ANOVA	P=0.8632	F(4,13)=0.3146	N/A
			3dpl	18.03	1.455	4
			7dpl	22.38	2.461	3
			14dpl	21.05	2.554	4
			28dpl	20.57	3.09	3
	Extended 1	n IO	Saline	9.155	0.964	3	Nested one-way ANOVA	P=0.5924	F(4,14)=0.7200	N/A
			3dpl	7.84	0.655	4
			7dpl	9.43	1.597	4
			14dpl	10.76	1.283	4
			28dpl	8.176	0.4907	4
	Extended 1	q PC	Saline	1.036 x 10-5	5.112 x 10-7	8	Nested one-way ANOVA	P=0.0585	F(4,32)=2.5451	N/A
			3dpl	1.110 x 10-5	8.156 x 10-7	8
			7dpl	1.222 x 10-5	7.475 x 10-7	8
			14dpl	1.384 x 10-5	5.391 x 10-7	6
			28dpl	9.671 x 10-6	3.840 x 10-7	7
	Extended 1	q DCN	Saline	2.294 x 10-5	1.905 x 10-6	4	Nested one-way ANOVA	P=0.1879	F(4,13)=1.8056	N/A
			3dpl	2.836 x 10-5	2.725 x 10-6	4
			7dpl	3.230 x 10-5	6.491 x 10-6	3
			14dpl	3.117 x 10-5	2.999 x 10-6	4
			28dpl	2.029 x 10-5	1.117 x 10-6	3
	Extended 1	q IO	Saline	2.087 x 10-5	2.139 x 10-6	4	Nested one-way ANOVA	P=3.46x10-4	F(6,21)=6.9725	N/A
			3dpl	2.121 x 10-5	1.804 x 10-6	4				P>0.9999
			7dpl	2.939 x 10-5	1.772 x 10-6	4				P=0.85
			14dpl	5.920 x 10-5	4.653 x 10-6	4				P=1.4x10-4
			28dpl	3.762 x 10-5	3.125 x 10-6	6				P=0.2
			56dpl	2.333 x 10-5	2.263 x 10-6	3				P>0.9999
			112dpl	2.448 x 10-5	3.507 x 10-6	3				P>0.9999
	Extended 1	r	Saline	5.295	2.686	4	Nested one-way ANOVA	P=1.12x10-7	F(6,21)=19.98	N/A
			3dpl	43.11	6.147	6				P=9x10-4
			7dpl	75.56	3.611	4				P=6x10-7
			14dpl	81.13	3.119	4				P=1.6x10-7
			28dpl	65.95	4.373	4				P=4.5x10-6
			56dpl	39.3	14.27	3				P=0.015
			112dpl	16.9	6.816	3				P>0.999
	Extended 1	t	Saline	0.56	0.108	4	Nested one-way ANOVA	P=0.72	F(4,15)=0.527	N/A
			3dpl	0.521	0.042	4
			7dpl	0.444	0.047	4
			14dpl	0.43	0.041	4
			28dpl	0.445	0.078	4
	Extended 1	u	Saline	1.055	0.049	4	Nested one-way ANOVA	P=0.984	F(4,15)=0.091	N/A
			3dpl	1.066	0.033	4
			7dpl	1.022	0.064	4
			14dpl	1.037	0.064	4
			28dpl	1.029	0.092	4
	Extended 1	v	Saline	0.108	9,83 x 10-3	4	Nested one-way ANOVA	P=0.029	F(4,14)=3.713	N/A
			3dpl	0.104	4,13 x 10-3	4				P>0.999
			7dpl	0.107	7,93 x 10-3	4				P>0.999
			14dpl	0.075	3,62 x 10-3	4				P=0.034
			28dpl	0.095	7,69 x 10-3	4				P>0.999
	Extended 2	d	Control	1	0.1673	3	Nested two-sided t test	P=7.3x10-3	t(4)=5.04	N/A
			Lesion	2.333	0.091	3
	Extended 2	h	Control	1	0.112	3	Two-sided t test	P=0.043	t(4)=2.93	N/A
			Lesion	1.516	0.136	3
	Extended 3	i	Regulation of syn. Transmission	15	N/A	3	Fisher's Exact test, with Benjamini-Hochberg correction	P=5.85x10-10	N/A	N/A
			Calcium ion import	10		3		P=3.08x10-8
			Regulation of neuronal syn. plasticity	9		3		P=2.3x10-7
			Positive regulation syn. Transmission	5		3		P=7.9x10-4
	Extended 3	j	Regulation of Il-6 production	10	N/A	3	Fisher's Exact test, with Benjamini-Hochberg correction	P=1.93x10-4	N/A	N/A
			Phagocytosis	8		3		P=2.2x10-4
			Microglia activation	5		3		P=3.45x10-4
			AR signaling pathway	10		3		P=3.45x10-4
	Extended 3	k	Neuron projection morphogenesis	7	N/A	4	Fisher's Exact test, with Benjamini-Hochberg correction	P=4.58x10-4	N/A	N/A
			Calcium ion transm. Transport	3		4		P=0.011
			Regulation of cation channel	3		4		P=0.018
			Neurotransmitter secretion	3		4		P=0.019
	Extended 3	l	Extracellular matrix organization	15	N/A	4	Fisher's Exact test, with Benjamini-Hochberg correction	P=4.6x10-7	N/A	N/A
			Positive regulation of cell migration	13		4		P=8.6x10-4
			Cellular response to growth factor	8		4		P=1.7x10-4
			Positive regulation of endocytosis	4		4		P=8.8x10-4
	Extended 4	d	Oxidative phosphorylation	42	N/A	4	Fisher's Exact test, with Benjamini-Hochberg correction	P=8.76x10-17	N/A	N/A
			Thermogenesis	48		4		P=1.05x10-11
			Glutamatergic synapse	17		4		P=0.015
			Citrate cycle (TCA cycle)	7		4		P=0.035
	Extended 4	e	Long-tem potentiation	4	N/A	4	Fisher's Exact test, with Benjamini-Hochberg correction	P=3.7x10-3	N/A	N/A
			Calcium signaling pathway	5		4		P=0.01
			Glutamatergic synapse	4		4		P=0.011
			Long-term depression	3		4		P=0.016
	Extended 5	a	Saline	423.6	20.87	5	Nested one-way ANOVA	P=3.5x10-6	F(4,14)=22.3	N/A
			3dpl	587.2	43.74	3				P=0.021
			7dpl	184.5	15.19	4				P=5.9x10-4
			14dpl	183.2	15.4	4				P7dpl>0.999
			28dpl	329.4	27.19	4				P=0.268
	Extended 5	b	Saline	43.25	4.56	5	Nested one-way ANOVA	P=8.5x10-4	F(4,14)=12.9	N/A
			3dpl	74.23	7.174	3				P=0.0082
			7dpl	19.75	2.101	4				P=0.041
			14dpl	19.87	2.27	4				P7dpl>0.999
			28dpl	32.81	3.56	4				P=0.74
	Extended 5	c	Saline	39.63	1.38	4	Nested one-way ANOVA	P=8.5x10-5	F(4,13)=5.36	N/A
			3dpl	46.13	0.976	4				P=0.55
			7dpl	52.89	1.343	3				P=0.02
			14dpl	53.1	0.74	3				P7dpl>0.999
			28dpl	40.39	0.65	4				P>0,999
	Extended 5	d	Saline	0.756	0.033	4	Nested one-way ANOVA	P=3.8x10-11	F(4,85)=18.88	N/A
			3dpl	0.51	0.039	4				P=9.1x10-6
			7dpl	0.4	0.045	3				P=1.3x10-8
			14dpl	0.34	0.023	3				P7dpl = 0.91
			28dpl	0.53	0.038	4				P=7.5x10-5
	Extended 7	c	Saline	9.775x10-5	1.208x10-5	4	Two-sided t test	P=0.03	t(6)=2.811	N/A
			PLX5622	4.875x10-5	1.257x10-5	4
	Extended 7	e	Saline	1.652x10-3	0.203x10-3	4	Two-sided t test	P=0.36	t(6)=0.999	N/A
			PLX5622	2.035x10-3	0.325x10-3	4
	Extended 7	g	Saline	1.637x10-5	0.151x10-5	4	Nested two-sided t test	P=0.72	t(13)=0.674	N/A
			PLX5622	1.822x10-5	0.239x10-5	4
	Extended 7	i	Saline	2.191x10-5	0.188x10-5	4	Nested two-sided t test	P=0.71	t(13)=0.42	N/A
			PLX5622	2.075x10-5	0.199x10-5	4
	Extended 7	k	Saline	2.34x10-5	0.357x10-5	4	Nested two-sided t test	P=0.53	t(16)=0.571	N/A
			PLX5622	2.019x10-5	0.171x10-5	4
	Extended 7	m	Saline	14.33	1.093	3	Nested two-sided t test	P=1.17x10-3	t(4)=7.44	N/A
			PLX5622	5.556	0.444	3
	Extended 7	o	Saline	350.3	67.82	4	Two-sided t test	P=0.90	t(6)=0.126	N/A
			PLX5622	360.7	46.95	4
	Extended 7	p	Saline	550664743	109014792	4	Two-sided t test	P=0.78	t(6)=0.296	N/A
			PLX5622	506266787	103375979	4
	Extended 9	e	Correlation Halo-manual	N/A	N/A	25	F-test	P=1.06x10-13	F(1,23)=242.09	N/A
	Extended 9	f	Correlation Halo-ranking	N/A	N/A	20	F-test	P=1.79x10-10	F(1,18)=163.66	N/A
	Extended 9	g	Correlation Halo-EM	N/A	N/A	6	F-test	P=2x10-4	F(1,4)=158.2	N/A
	Extended 10	e	Control	7,87 x 10-4	9,87 x 10-5	3	Nested two-sided t test	P=8.22x10-3	t(4)=4.869	N/A
			EDU	5,24 x 10-5	3,67 x 10-6	3
	Extended 10	f	Control	9,605 x 10-5	9,74 x 10-6	3	Nested two-sided t test	P=0.506	t(4)=0.729	N/A
			EDU	8,159 x 10-5	1,087 x 10-5	3
	Extended 10	g	Saline	423.6	20.87	5	Nested one-way ANOVA	P=5x10-3	F(3,13)=15.42	N/A
			14dpl	183.2	15.4	4				P28dplEdU>0.99
			Control 28dpl	313.7	22.64	5				N/A
			EDU 28dpl	205.2	20.48	3				Pctrl28dpl=0.032
	Extended 10	h	Saline	43.25	4.565	5	Nested one-way ANOVA	P=1.42x10-4	F(3,13)=6.92	N/A
			14dpl	19.87	2.274	4				P28dplEdU>0.99
			Control 28dpl	32.83	3.268	5				N/A
			EDU 28dpl	20.53	2.1	3				Pctrl28dpl=0.117
