# Supplementary material for: Focal white matter lesions drive grey matter inflammation and synapse loss
Source: Nature. 2026 Apr 22;654(8120):1033–43. doi: 10.1038/s41586-026-10414-w (PMC13293868; doi:10.1038/s41586-026-10414-w)
Supplement: Supplementary file 6 — Source Data Figs. 1–5 and Source Data Extended Data Figs. 1–7, 9 and 10. [file 41586_2026_10414_MOESM6_ESM.xlsx]

## Sheet: Figure 1
Figure 1e - Spike rate (Hz)
Baseline	7dpl	14dpl
0.0288889	0	0.036667
0.0804167	0.028333	0.078333
0.073	0.043333	0.09
0.0833333	0.048333	0.086667
Repeated Measures one-way ANOVA p value: 8x10-4
Figure 1f - Area under the curve
Baseline	7dpl	14dpl
10031.3	4592.04	8965.34
18440.7	13305.2	14714.4
14189.4	11965.6	17701.9
11951.8	8650.26	9799.49
Repeated Measures one-way ANOVA p value: 0.03
Figure 1i - Normalized IBA1 cells/um3 - IO
Saline				3dpl				7dpl				14dpl				28dpl						55dpl			112dpl
0.473653	0.301416	0.344475	0.301416	0.775069	0.473653	0.473653	0.258356	1.24872	1.62764	0.947306	0.473653	3.01416	4.69347	1.38651	0.861187	1.62764	1.50708	0.947306	2.06685	2.06685	1.5932	0.947306	1.80849	1.03342	1.29178	1.24872	2.36827
0.301416	0.344475	0.732009	0.473653	0.559772	0.430594	0.645891	0.258356	1.33484	1.44679	0.818128	0.732009	3.83228	3.44475	1.50708	0.861187	2.41132	1.56736	1.24872	1.29178	1.07648	1.5932	1.20566	1.5932	0.947306	0.947306	0.732009	1.55014
0.430594	0.129178	0.387534	0.344475	0.818128	0.602831	0.645891	0.559772	1.33484	1.62764	0.904247	0.818128	2.9711	3.14333	2.77302	1.5932	3.13472	1.56736	1.14538		0.516712	0.947306	1.1626	1.76543	0.559772	0.732009	0.861187	1.98073
1.62764	0.473653	1.07648	1.11954	0.990366	0.904247	0.68895	1.55014	1.33484	1.80849	0.473653	0.818128	3.18639	3.10027	2.17019	1.29178	3.07444	2.53189	1.14538				1.03342	1.03342		0.775069
0.602831	1.74821	1.11954	0.516712	0.818128	1.1626	0.904247	0.947306	1.1626	2.41132	0.904247	1.11954	1.89461	2.92804	2.29076	1.80849	3.61699		1.0851
1.02481	1.92906	0.904247	0.732009	1.11954	0.732009	0.775069	1.24872	1.33484		0.732009	1.42096	2.19603	2.32521	2.10991	1.50708	3.49642		2.04963
	1.38651	1.80849	1.56736	1.20566	1.44679	0.301416	2.89359	1.89461		1.89461	1.50708	2.19603	1.38651		1.80849	2.95387		2.23048
	0.904247	1.98934	1.32623	0.783681	1.38651	0.783681	2.65246	1.50708		2.19603	2.02379	1.55014	6.14888		3.67727	2.89359		2.35104
		1.50708	1.32623	1.14538	1.56736	0.843964	1.80849	3.19501		1.32623	0.96453	2.35104	3.97869		5.30491
		2.23048	1.44679	0.783681	1.86878	0.663114	1.92906	2.59217		1.38651	1.38651	1.68793	5.0035		6.45029
		1.74821	0.843964	0.663114	1.74821	0.783681	2.41132	1.92906		1.26595	1.32623	2.65246	5.7269		5.84746
		2.83331			2.04963	0.723397		2.89359		2.04963	1.86878	4.40067	6.81199
		2.10991			2.04963			1.32623		1.62764	2.77302	3.31557
										1.62764	1.56736	3.79784
										3.25529		1.86878
nested one-way ANOVA p value: 3.5x10-4
Figure 1j - Normalized IBA1 cells/um3 - whole lesion
Saline				3dpl						7dpl				14dpl				28dpl				56dpl			112dpl
1.11037	0.493281	0.45218	0.442833	8.04297	2.7097	4.8332	12.8615	9.38839	9.81801	14.182	13.4592	11.7652	13.9645	13.2274	15.8519	13.3203	17.0792	10.5018	11.97	10.435	14.8987	2.77879	12.1167	7.37315	5.7671	1.92076	1.88913
3.96296		0.475022	0.063353		4.43275		12.0311		9.16836			16.1353	16.1257	15.9763	16.828		14.979	11.9987		14.9358
nested one-way ANOVA p value: 1.1x10-7
Figure 1k - Normalized IBA1 cells/um3 - PC
Saline								3dpl								7dpl								14dpl						28dpl
0.752651	1.05998	1.1531	1.14827	1.18687	0.636858	0.993885	1.35091	0.819714	0.735764	1.1917	1.33644	1.45705	1.211	1.19652	0.911865	1.05998	0.782081	0.931164	1.41363	1.45705	1.211	1.19652	0.911865	1.11933	1.2163	1.22547	1.05178	0.84432	0.993885	1.15551	0.631069	1.05661	0.781599	0.863619	0.805722	0.926339
1.26214	0.512864	1.1531	1.30749	1.03248	0.680281	0.873268	1.02766	1.08797	1.20038	1.14827	0.574137	2.16146	1.00836	1.28819	1.40881	1.10775	0.583304	1.10003	1.5825	2.16146	1.00836	1.28819	1.40881	1.41412	1.2385	1.53425	1.40398	1.20617	1.43776	1.28626	1.06626	1.05178	1.15792	0.993885	0.752651	0.723703
0.99099	0.938884	0.98906	0.911865	0.77195	1.88163	1.05661	0.99871	0.607428	0.550979	1.46188	0.776774	1.22065	2.27243	0.680281	0.598261	1.1999	0.8366	1.00836	1.18205	1.22065	2.27243	0.680281	0.598261	0.95191	0.979411	1.33161	1.38951	0.849144	1.79478	1.10919	0.724185	1.09038	0.675456		1.06143	1.05661
0.959953	0.595477							0.306367	1.19314							1.25916	0.883487							1.20086	1.12359	1.23512			2.10356	1.00251	0.690142
1.23543	0.741134							0.90239	1.02091							1.60131	1.45322								0.678269	1.81891			1.61144	0.853024	0.880606
0.998348	0.798148							0.759323	1.05799							1.2643	0.715095								1.12612	1.70794			1.67417
																										1.67899			1.49565
																										1.46188			1.9154
Figure 1l - Normalized IBA1 cells/um3 - DCN
Saline				3dpl				7dpl			14dpl				28dpl
0.566745	0.875878	0.592506	1.15925	1.33958	0.901639	1.03044	1.03044	1.31382	0.798595	1.21077	1.18501	1.46838	0.875878	1.49415	0.798595	0.747073	0.798595
1.10773	1.46838	0.9274	1.15925			1.49415		2.73068	0.9274	1.46838	2.03513	1.46838	0.9274	1.41686	0.9274	1.03044	1.00468
0.798595	1.13349		1.21077
Figure 1n - Normalized IBA1 cells/um3 - lysolecithin into CCP
Saline						Lysolecithin
1.11421	1.53868	0.416882	0.265289	0.303187	0.265289	1.91008	1.06116	1.59173	3.23652
1.22033	1.85702	0.265289	0.303187	0.644272	0.416882	2.49371	2.44065	3.55486	3.07735
1.53868	1.11421	0.378984	0.113695	0.341085	0.303187	1.43256	2.97123	2.91817	2.49371
		1.43256	0.416882	0.947459	0.985357
		0.530577	1.53867	0.985357	0.45478
		0.901981	1.69785	0.795866	0.644272
			1.22033	1.59173	1.3795
			0.795866	1.7509	1.16727
				1.32644	1.16727
				1.96314	1.27338
				1.53867	0.742808
				2.49371
				1.85702
Figure 1p - Normalized IBA1 cells/um3 - L-NIO into CCP
Saline				L-NIO
0.444775	0.283039	0.323473	0.283039	1.58502	3.39647	1.52841
0.283039	0.323473	0.68738	0.444775	1.81145	4.18898	1.41519
0.404341	0.121302	0.363907	0.323473	2.26431	3.33986
1.52841	0.444775	1.01085	1.05129
0.566078	1.64163	1.05129	0.48521
0.962332	1.81145	0.849117	0.68738
	1.30198	1.69823	1.4718
	0.849117	1.86806	1.24537
		1.41519	1.24537
		2.09449	1.35859
		1.64163	0.792509
		2.66057
		1.98127
Figure 1r - C1q puncta (norm. vGlut2 area)
Saline			14dpl
0.000588175	0.000717144	0.000533429	0.00608859	0.0140442	0.00752873
0.000826577	0.000203886	0.00620505	0.0109459	0.010849	0.00938718
0.00255415	0.000279634	0.00606722	0.0132417	0.0120448	0.0189617
Figure 1s - C1q-vGlut2 co-localization (norm. vGlut2 area)
Saline			14dpl
0.000224791	0.000156152	0.000132549	0.00154391	0.00235891	0.00135832
0.000291982	0.00012593	0.00171325	0.00247261	0.0020828	0.00231555
0.0010918	6.82035e-05	0.00157611	0.00297068	0.00219988	0.00356012
Figure 1u - % CD68+ cells
Saline			3dpl				7dpl			14dpl			28dpl
14.3	12.5	9.1	5.6	9.1	6.7	16.6	0	18.1	9.1	22.3	32.5	15	4.5	14.6	18.9
0	11.1	12.5	7.7	14.3	13.3	0	7.1	14.3	3.8	32.6	31.5	15.8	8	8	10.8
									11.8	27.5	16.9	16.2	3.4	15	18.2
nested one-way ANOVA p value: 0.016
Figure 1v - lysosome volume
Saline			7dpl				14dpl
0.198913	0.084063	0.044027	0.134042	0.158615	3.31804	0.292548	9.96231	11.3114	0.706766
0.114971	0.017523	0.098648	0.153651	0.014654	12.7576	22.7161	10.258	3.22618	0.611752
0.09607	0.011833	0.16707	0.078258	0.038816	0.051435	0.032298	4.62953	3.16918	18.2379
	0.018469			0.047327	0.021891		17.6376		2.14675
	0.015126			0.039937	0.037673		3.21584		6.19234
							1.03252		7.53828
							4.72496
							8.68747
							7.45273
							9.34774
nested one-way ANOVA p value: 2.6x10-3
Figure 1y -PSD95 engulfment
Saline			7dpl				14dpl
0.00395452	0.0395176	0.00584887	0.00219158	0.0301676	0.195751	0.0108636	0.315245	0.508488	0.226464
0.0200162	0.000642	0.00250948	0.00789943	0.0103169	0.0142337	0.00805559	0.515627	0.417847	0.350794
0.0117233	0.001122	0.0040421	0.00818809	0.0391097	0.00456331	0.004281	0.0979922	0.422355	0.277196
	0.015024			0.0180751	0.00546377		0.256905		0.222333
	0.00591			0.00554832	0.00356089		0.444668		0.202161
							0.106428		0.465221
							0.0665008
							0.012362
							0.926881
							0.0146261
							0.774406
nested one-way ANOVA p value: 3.9x10-7

## Sheet: Figure 2 
The source data for Figure 2 has been deposited in NCBI’s Gene Expression Omnibus and are accessible through GEO Series accession number GSE311781

## Sheet: Figure 3
The source data for Extended Figure 3d-i has been deposited in NCBI’s Gene Expression Omnibus and are accessible through GEO Series accession number GSE274050
Figure 3c - Area under the curve
Saline					3 dpl			7 dpl				14 dpl				28 dpl
341.5	310	213	227	320	544	395	336	148	152	101	220	184	93	137	169	350	156	256	159
167	278	184	410	300	413	381	186	97	102	86	88	95	205	55	158	274	181	204	165
223	319	296	305	175	384	355	272	191	186	146	92	111	179	53	106	300	118	169	219
181		279			289	411	298	77	104		90	92	292.5	93	112	240	140
						263			146			116	109			248	173
												82	170
												92
												179
												71
nested one-way ANOVA p value: 2.4x10-5
Figure 3l - mitochondria density
Saline			3 dpl
0.153767	0.160095	0.143183	0.0864821	0.0981906	0.141566
0.198868	0.105775	0.209762	0.0543679	0.0963428	0.0569617
0.151104	0.121476	0.224388	0.098625	0.0577961	0.092264
	0.213068	0.0828612	0.082155	0.0851176	0.0241635
	0.0410952	0.0364406	0.107046	0.0401731	0.0619629
	0.0860423		0.106222	0.0766242
			0.0777855	0.073538
				0.0754678
Figure 3m - mitochondria sphericity
Saline			3 dpl
0.00169791	0.000450898	0.00201877	0.00162128	0.000817793	0.000917154
0.00143444	0.000860138	0.00252446	0.00162528	0.00200379	0.000883168
0.00114794	0.000962115	0.00186435	0.00139372	0.00166652	0.00088383
0.00156312	0.000381484	0.00322251	0.00100069	0.00098258	0.000570536
0.000606082	0.000738573	0.0025783	0.00113132	0.000712871	0.00059807
0.00157785	0.000896063	0.003318	0.00153716	0.00232412	0.00152079
0.00185128	0.000590587	0.00194964	0.00117701	0.000781059	0.00100142
0.000991771	0.000816154	0.00180616	0.000830064	0.000700474	0.000777216
0.00136923	0.00092688	0.00205291	0.00197738	0.000864973	0.00129225
0.0012746	0.000627007	0.00196058	0.0013883	0.00144615	0.000533674
0.000972779	0.000870633	0.00338825	0.00285945	0.000913072	0.000627798
0.000951699	0.000748852	0.00260118	0.00139211	0.00306687	0.00111659
0.00153414	0.000987932	0.00222661	0.00151135	0.00160758	0.000749361
0.00108596	0.000609939	0.00269021	0.00160378	0.00045226	0.000695165
0.000986047	0.000580781	0.00259509	0.00140665	0.00150667	0.0009392
0.000743113	0.00131457	0.00273938	0.000679668	0.000959679	0.000942757
0.000965295	0.0012575	0.00346957	0.00140288	0.00169252	0.00106023
0.00146109	0.000551365	0.00121436	0.00093361	0.00118023	0.000622575
0.00137358	0.0031718	0.00209487	0.00145138	0.000614005	0.00117905
0.000808229	0.00165678	0.00233062	0.00211955	0.00120924	0.000822329
0.000765504	0.00203442	0.00211999	0.000999615	0.00104176	0.000759201
0.00152564	0.00270075	0.00216133	0.00165013	0.00107327	0.000957517
0.00115543	0.00237921	0.00138185	0.00138915	0.00133982	0.00076942
0.000734645	0.00331967	0.00246839	0.00142319	0.00160826	0.00153092
0.00132022	0.0017642	0.00250706	0.00103046	0.000666954	0.00251247
0.000730322	0.00257002	0.00200087	0.00125664	0.00104167	0.00135047
0.0010994	0.00222641	0.002364	0.000750058	0.00129011	0.00116127
0.00105277	0.00272023	0.0022396	0.00159689	0.00149255	0.00175947
0.0021285	0.00113597	0.00414672	0.00148042	0.000657426	0.00185444
0.000650447	0.00184509	0.00264284	0.00115009	0.000381789	0.00243149
0.00135933	0.00248787	0.00157563	0.00158454	0.000308852	0.00297232
0.000745379	0.00301987	0.00164389	0.00115755	0.000654405	0.00391792
0.00127728	0.00237005	0.00158657	0.00178735	0.000296787	0.00110379
0.000716279	0.00293843	0.00247261	0.000744528	0.000208318	0.00135259
0.000606798	0.00286074	0.00150998	0.00132992	0.00035929	0.00235006
0.00156851	0.00261931	0.00219615	0.000945944	0.000314615	0.0016481
0.00189982	0.00287967	0.00120062	0.00259045	0.000311747	0.0016145
0.000755725	0.00231975	0.00190177	0.00109396	0.000483902	0.00162288
0.00139526	0.00260241	0.00130482	0.000648583	0.000391243	0.00114168
0.00144604	0.00401737	0.00178023	0.00104011	0.00045866	0.00144152
0.00115027	0.0018185	0.00217594	0.000995575	0.000428977	0.00158946
0.00154276	0.00187263	0.00115909	0.000721237	0.000409893	0.000894014
0.00131664	0.00183461	0.00402599	0.000539825	0.000328233	0.00342757
0.00102308	0.00149742	0.00219248	0.000452758	0.000857757	0.00270291
0.00176983	0.00133665	0.00125334	0.000525974	0.000343877	0.00271851
0.000979845	0.00160635	0.00157998	0.00161425	0.000254355	0.000894307
0.00141252	0.00168172	0.00152583	0.000493257	0.000672412	0.00101
0.000863148	0.000773777	0.00274044	0.000791658	0.000141466	0.00136225
0.000678891	0.00134034	0.00202213	0.0019771	0.000200121	0.00155669
0.00083387	0.00172008	0.00211278	0.00127239	0.000228152	0.00105748
0.00139571	0.00142477	0.00146627	0.00106673	0.000717646	0.00199864
0.000801878	0.00132466	0.001882	0.000705925	0.000518124	0.00230591
0.00169723	0.00116282	0.00167709	0.000876942	0.000407775	0.00374563
0.000684258	0.00127721	0.00208424	0.000650226	0.000364139	0.00127256
0.00131631	0.00158293	0.00176027	0.000767553	0.00013144	0.00100791
0.00130161	0.00142851	0.002436	0.000568651	0.00036056	0.000574362
0.00146078	0.000590496	0.00126528	0.000596114	0.000429563	0.00180858
0.000793788	0.00130656	0.00306895	0.000518276	0.000108218	0.00258375
0.00116638	0.00177281	0.00249183	0.000862585	0.000262322	0.000918011
0.000899026	0.0012154	0.00228785	0.00105422	0.000194279	0.000779311
0.00147674	0.00112175	0.00100246	0.000372334	0.000321851	0.00120935
0.00139829	0.000949636	0.00188149	0.000404068	0.000331285	0.000968688
0.00135539	0.00100423	0.00178797	0.000626205	0.000271367	0.000947571
0.00135152	0.00121512	0.00151066	0.00128962	0.000149689	0.00232947
0.000705968	0.000676379	0.00189799	0.000693718	0.000196042	0.00060543
0.00112582	0.000660215	0.00182556	0.00074443	0.000225528	0.00260842
0.000952497	0.0013076	0.00195118	0.000772905	0.000745948	0.00120217
0.00104391	0.00124017	0.00194281	0.000959486	0.000187569	0.000883269
0.00106322	0.000715123	0.00201009	0.000762285	0.000364665	0.000866068
0.00111952	0.00113881	0.00226871	0.000641025	0.000222778	0.0014977
0.00106577	0.00123222	0.00187977	0.00106508	0.000338666	0.000992531
0.000866108	0.00130676	0.00167679	0.000545079	0.000354968	0.00140875
0.00114555	0.000971731	0.00188355	0.000710533	0.000183543	0.00205318
0.000519367	0.000687895	0.00165868	0.00186951	0.000218278	0.00104688
0.000977467	0.00111342	0.00204373	0.000998224	0.000340541	0.000920371
0.000597138	0.000903122	0.00123072	0.000448352	0.000166307	0.000402306
0.00152741	0.00144797	0.00188733	0.00146667	0.000539215	0.00161938
0.00125792	0.00120128	0.00194441	0.000657986	0.000495553	0.00211705
0.00146766	0.000597919	0.0014608	0.00118222	0.000342614	0.00124297
0.00110448	0.000837619	0.00168986	0.00164822	0.000186365	0.00158372
0.00148343	0.00118673	0.00164791	0.000584127	0.000145104	0.00107485
0.00166946	0.000842671	0.00149456	0.00174785	0.000630658	0.000766022
0.0012838	0.000898992	0.00125438	0.000537241	0.000214699	0.00212743
0.000888429	0.00130523	0.00197158	0.000603841	0.000425872	0.00211596
0.0011084	0.000906301	0.00191037	0.000913575	0.000250303	0.000992929
0.00191839	0.000469596	0.00224298	0.000641514	0.000234771	0.00130281
0.00134342	0.000946151	0.00276481	0.0012987	0.000410307	0.00273552
0.000392692	0.000836276	0.00228636	0.000699301	0.000271986	0.00192482
0.00117235	0.000987129	0.00263232	0.000646021	0.000148683	0.00194392
0.00145122	0.000898347	0.00343977	0.000672039	0.000437839	0.00172725
0.00130834	0.00130593	0.00184264	0.000771673	0.000228343	0.00140943
0.00135822	0.000955636	0.00134304	0.000701876	0.000135269	0.00192184
0.00136663	0.000764208	0.00154109	0.001445	0.000203989	0.0010947
0.00112546	0.000771087	0.00157565	0.000645022	0.000220594	0.000986009
0.00115697	0.00107806	0.00340401	0.000758974	0.000148979	0.00153453
0.00124695	0.000549133	0.00213971	0.000980753	0.000576128	0.00130627
0.000633374	0.00114099	0.00120802	0.00080293	0.000191141	0.00243644
0.000905907	0.000529974	0.00228997	0.000646154	0.000260736	0.00146367
0.00120603	0.00119629	0.00165249	0.00181886	0.000257486	0.00141658
0.00131602	0.000977187	0.00163799	0.0017442	0.000280051	0.00184813
0.00128441	0.00135865	0.000966762	0.000534978	0.000113277	0.00127953
0.00303873	0.000884052	0.0013592	0.000509994	0.000413465	0.00152212
0.000911815	0.000377402	0.00165043	0.000684104	0.000492606	0.00142019
0.000997564	0.000868225	0.00260183	0.00299016	0.000211831	0.0021049
0.00157369	0.000665108	0.00252739	0.000886356	0.000182333	0.00148277
0.00071754	0.000829988	0.00190344	0.00184385	0.000309984	0.00152347
0.00147485	0.000635577	0.00171461	0.000481852	0.000175359	0.000846021
0.00280548	0.000627247	0.00253478	0.00119399	0.000176372	0.000811644
0.000798051	0.00078283	0.00124562	0.000925394	0.000219278	0.00189048
0.000847708	0.000812173	0.00134911	0.000925203	3.85951e-05	0.00176922
0.00173563	0.000755744	0.00168636	0.000583004	0.000114426	0.000993305
0.00142874	0.000343279	0.00186292	0.000681345	2.20847e-05	0.00101568
0.00202987	0.000540577	0.00167427	0.000828232	4.19778e-05	0.00157609
0.00180147	0.00066503	0.0017694	0.000428465	3.40474e-05	0.00109045
0.00117587	0.000886233	0.00167009	0.00172475	4.09539e-05	0.00137145
0.000620292	0.000350045	0.00212132	0.000765581	3.14988e-05	0.00213149
0.001701	0.00061342	0.00169054	0.000619405	3.42532e-05	0.00122762
0.00181668	0.000542815	0.00237559	0.000756905	6.87487e-05	0.00195303
0.000968222	0.000648983	0.0019169	0.00162399	6.2459e-05	0.00132597
0.00155558	0.000400944	0.00131278	0.000895881	1.86788e-05	0.000758174
0.00136093	0.000629155	0.00171209	0.000893192	3.76744e-05	0.00117251
0.00197458	0.000294064	0.00164504	0.000779513	2.30714e-05	0.00126488
0.00197319	0.000366005	0.00106143	0.000598758	5.96353e-05	0.000786109
0.000923548	0.000530185	0.00137364	0.00146533	4.34281e-05	0.00135661
0.000769623	0.000696412	0.00173742	0.000794555	7.09312e-05	0.000636722
0.00150114	0.000627056	0.00160527	0.00151378	2.20891e-05
0.0016897	0.000569981	0.000987106	0.000517385	3.61196e-05
0.000970297	0.000481455	0.00208951	0.000561854	2.32381e-05
0.00157453	0.000386476	0.00174464	0.000801999	3.09179e-05
0.00107176	0.000579592	0.00112344	0.000508016	2.92829e-05
0.00111272	0.000605163	0.00148178	0.000490804	9.19855e-05
0.00154047	0.000836167	0.00244814	0.00193658	6.23128e-05
0.00144241	0.000311012	0.00211129	0.00200835	2.8652e-05
0.0013053	0.000742211	0.00262	0.000548698	6.16793e-05
0.000929672	0.000688901	0.00176	0.00141189	8.37569e-05
0.000958865	0.000387482	0.00171347	0.000959909	4.80265e-05
0.00143132	0.000379242	0.00184756	0.00210603	2.74928e-05
0.00130142	0.000516827	0.00154332	0.00214963	4.6648e-05
0.00153261	0.000365398	0.00179874	0.00163896	5.10053e-05
0.00124671	0.000352682	0.00224762	0.00114394	2.99844e-05
0.000870471	0.000554229	0.00188521	0.00146637	2.34914e-05
0.000986016	0.000396069	0.0031835	0.0013346	1.58045e-05
0.00093464	0.00047776	0.001611	0.000963986	0.00169653
0.00203362	0.000800222	0.00144229	0.00220057	0.000973709
0.00148004	0.000343141	0.00167897	0.00128001	0.00085298
0.00130969	0.000397197	0.00207466	0.000983296	0.000246576
0.0014728	0.000428492	0.00131795	0.00102922	0.000956969
0.00150883	0.00061689	0.00129189	0.0020675	0.000469803
0.000903678	0.00126006	0.000865224	0.00149006	0.000383964
0.00073873	0.000627177	0.000840209	0.00185561	0.000495737
0.000875778	0.000696135	0.00176962	0.00132112	0.000343117
0.00190259	0.000449657	0.00168361	0.00084983	0.000857027
0.00107914	0.000447575	0.000849525	0.00128935	0.000401417
0.00107227	0.000388974	0.00109416	0.000838817	0.000301111
0.00206604	0.000671709	0.00188185	0.000934315	0.000659349
0.00139818	0.000795642	0.00126019	0.00241042	0.000982651
0.000955531	0.000579731	0.00098017	0.00150764	0.000829444
0.00143023	0.000543439	0.000732021	0.0012885	0.000379879
0.00146596	0.00050517	0.00220393	0.00110023	0.000330684
0.00116886	0.000381427	0.00277538	0.00109185	0.000365471
0.00122051	0.000324995	0.00174343	0.0012231	0.000521211
0.00119465	0.00068897	0.000890466	0.00143686	0.00104769
0.00165347	0.000529804	0.00086851	0.00229238	0.000354257
0.00133374	0.000813372	0.000527784	0.000885334	0.000295474
0.00175578	0.000472001	0.00130645	0.00150238	0.00058058
0.000999898	0.000413504	0.00125807	0.0013421	0.000996599
0.00261634	0.00062081	0.00114063	0.00110351	0.000581784
0.00173448	0.00057012	0.00107567	0.00162128	0.000323154
0.00186792	0.000445007	0.0015649	0.00162528	0.000520854
0.000857643	0.00062945	0.000894001	0.00139372	0.00060451
0.00119142	0.000935639	0.00109672	0.00100069	0.000367551
0.00264605	0.000621678	0.000946034	0.00113132	0.000389282
0.00132251	0.000355978	0.00169943	0.00153716	0.000441863
0.00227553	0.000485254	0.001448	0.00117701	0.000719766
0.00126692	0.000546805	0.00133613	0.000830064	0.00050254
0.00108676	0.000528242	0.00133815	0.00197738	0.00056901
0.00107152	0.000286864	0.000960691	0.0013883	0.000511333
	0.000933454	0.0010732	0.00285945	0.000488028
	0.000581708	0.00184564	0.00139211	0.000371777
	0.000655749	0.0011936	0.00151135	0.000522696
	0.000276872	0.00129373	0.00160378	0.000408621
	0.000452779	0.000526119	0.00140665	0.000682075
	0.000413538	0.00207255	0.000679668	0.000479383
	0.00056783	0.00118631	0.00140288	0.00060901
	0.000555218	0.00168829	0.00093361	0.000519874
	0.000889286	0.00155575	0.00145138	0.000444537
	0.000326417	0.00143148	0.00211955	0.000353433
	0.000627021	0.000762891	0.000999615	0.000313826
	0.000424676	0.00122675	0.00165013	0.000189212
	0.000583339	0.00092221	0.00138915	0.000592934
	0.000478298	0.000941818	0.00142319	0.000276026
	0.000501527	0.000731793	0.00103046	0.000153168
	0.000543543	0.000782377	0.00125664	0.000372271
	0.00153661	0.00149376	0.000750058	0.00053475
	0.000986756	0.00110077	0.00159689	0.000501443
	0.000974219	0.00132492	0.00148042	0.00023228
	0.000592777	0.00154288	0.00115009	0.000429458
	0.00119753	0.00109869	0.00158454	0.000301084
	0.000524553	0.00188808	0.00115755	0.000561275
	0.00380211	0.000887037	0.00187534	0.000328176
	0.000835145	0.00115665	0.000742107	0.000594599
	0.000920989	0.00106547	0.000554014	0.000173534
	0.00134798	0.00123607	0.00129834	0.000261358
	0.000491966	0.00110435	0.0021342	0.000419729
	0.000654675	0.00100499	0.000762674	0.000258408
	0.00124954	0.000914091	0.000923375	0.00022168
	0.00116186	0.00132182	0.00134366	0.00016902
	0.00113653	0.00105656	0.00232686	0.000270232
	0.000515319	0.000933178	0.00105923	0.000118887
	0.000972863	0.0015221	0.00072804	0.000127137
	0.00280569	0.00119838	0.000533294	7.26697e-05
	0.000747042	0.00165446	0.00149881	0.00020142
	0.000533702	0.00124636	0.000400327	0.000229245
	0.000830204	0.00117393	0.000778471	0.000171828
	0.000970943	0.00156145	0.000516965	0.000140039
	0.00316384	0.00136401	0.000640827	0.000187432
	0.00118476	0.00125629	0.00111654	0.000234047
	0.000895547	0.0011099	0.000606497	0.000152013
	0.000574026	0.00142943		0.000210707
	0.00125801	0.000964919		0.00011469
	0.00164606			0.000210383
	0.000819134			0.000239234
	0.000932539			0.000267144
	0.000891085			0.000255312
	0.000756558			0.000108652
	0.00102663			0.000110962
	0.000775817			0.000191906
	0.00067879			0.0003562
	0.00100618			0.00010302
	0.00145483			0.0001199
	0.00101996			0.000496041
	0.0010242			9.69212e-05
	0.000820716			0.000231596
	0.00101567			0.00025325
	0.000660548			0.000139974
	0.000767599			0.000631311
	0.00100754			0.000163561
	0.000877136			0.000111594
	0.0010129			0.000164773
	0.0013098			0.000456019
	0.000665603			0.000298301
	0.00166473			0.000183473
				0.000113806
				0.000277262
				0.000200901
				0.000458248
				0.000225667
				0.000268595
				0.00016846
				0.000179717
				0.000175989
				0.000316506
				0.00029516
				0.000432955
				0.000415304
				0.000275548
				9.78086e-05
				0.000141717
				0.000350272
				8.4372e-05
				0.000134071
				0.000212522
				0.000158521
				0.0003222
				0.000327528
				0.000127381
				0.000176382
				0.000220371
				0.000162066
				0.00014914
				0.000285253
				0.00016233
				0.0017718
				0.000830893
				0.000694847
				0.00127411
				0.00199007
				0.00208379
				0.00195233
				0.000707255
				0.000952932
				0.000860783
				0.00125781
				0.0011465
				0.000917528
				0.00157639
				0.00111531
				0.000855626
				0.000753522
				0.000948273
				0.00101299
				0.00153092
				0.000559186
				0.000813991
				0.00110563
				0.00105137
				0.000705655
				0.000992417
				0.000606915
				0.000928227
				0.00121777
				0.00139882
				0.000997932
				0.000733063
				0.000770535
				0.00111484
				0.0004275
				0.000213688
				0.000767587
				0.000363085
				0.000309314
				0.000280939
				0.000288233
				0.000627443
				0.000346723
				0.000535776
				0.000312766
				0.000456622
				0.000638216
				0.000259275
				0.00073502
				0.000337895
				0.000324368
				0.000317697
				0.000393515
				0.000309848
				0.000679283
				0.000338121
				0.000353572
				0.000325327
				0.000648955
				0.000266946
				0.000738828
				0.000328854
				0.000334381
				0.000973419
				0.000247385
				0.000129206
				0.000544974
				0.000586944
				0.00023853
				0.000538741
				0.000514934
				0.000614354
				0.000324834
				0.000228763
				0.000345182
				0.000596136
				0.000297657
				0.000245029
				0.000430294
				0.000248584
				0.000233489
				0.000271734
				0.000209579
				0.000246201
				0.000439376
				0.00025983
				0.00049247
				0.00027122
				0.000550885
				0.000413131
				0.000282069
				0.000130001
				0.000428034
				0.000343271
				0.000368462
				0.000376968
				0.000538673
				0.000271323
				0.000741586
				0.000220623
				0.000297021
				0.00100593
				0.000197752
				0.000293465
				0.00025456
				0.00043924
				0.000417668
				0.000369179
				0.00038372
				0.000765184
				0.000270554
				0.000593973
				0.000441252
				0.000286348
				0.000575973
				0.00028861
				0.000741594
				0.000665766
				0.00027767
				0.000613938
				0.000549803
				0.000473872
				0.000549301
				0.000405378
				0.000384335
				0.00030649
				0.000139884
				0.000303516
				0.000202333
				0.000410739
				0.000570418
				0.000370136
				0.000213056
				0.000397896
				0.000425326
				0.000288291
				0.000334695
				0.000389304
				0.000195005
				0.000732079
				0.000427041
				0.000190356
				0.00037907
				0.000177165
				0.000424169
				0.000432654
				0.000355926
				0.000261164
				0.000878447
				0.00031049
				0.000411383
				0.000169228
				0.000294457
				0.000493764
				0.000336359
				0.000419531
				0.000116272
				0.000464625
				0.0002237
				0.00036931
				0.000231483
				0.000173216
				0.000220703
				0.00026207
				0.000239774
Figure 3n - mitochondria volume
saline			3dpl
0.109943	1.34328	0.880771	0.985	2.925	1.464
0.978582	1.90376	0.00293716	2.264	2.345	0.665
1.27592	0.266971	0.75375	0.449	1.26	1.646
0.0226064	1.27189	0.207507	1.404	1.507	0.922
0.699539	0.744609	0.69185	1.765	2.663	1.384
0.262486	1.55356	0.435169	2.373	0.271	1.114
0.116063	1.43879	1.22155	1.645	0.375	0.029
0.234345	1.21357	1.51776	0.638	1.224	1.475
0.399554	1.76438	1.06742	1.096	0.294	1.311
1.15622	0.406152	0.254186	1.4	0.34	0.191
1.01406	0.390952	0.634727	0.913	1.376	1.328
0.365448	1.72237	0.356815	1.634	2.525	1.063
0.100309	1.45725	1.2835	1.849	1.918	2.162
0.0698438	1.76597	0.815666	1.949	1.745	1.759
1.33311	1.33072	0.659237	0.135	1.35	1.664
0.783825	1.93556	0.930136	0.954	2.91	2.023
1.29886	0.901937	0.997837	1.273	0.009	0.842
1.29195	0.55139	0.199956	1.328	0.691	0.845
0.270531	1.99167	1.18869	1.949	1.309	1.979
0.190726	0.444263	0.796889	0.851	0.551	1.514
0.564702	1.9848	0.972192	0.826	1.977	1.797
0.57429	0.628656	0.83294	2.293	0.893	2.284
0.816	1.71649	0.784061	0.189	2.326	2.221
0.813894	0.117797	1.49537	0.458	0.605	0.657
0.696289	0.269184	0.612078	2.177	2.897	2.044
0.16913	0.837658	0.239645	2.215	0.706	0.439
0.691921	1.0241	0.946468	1.267	1.505	1.191
0.857488	0.379842	0.486539	1.93	2.423	0.671
0.0869219	0.528903	1.16728	1.048	1.677	0.415
0.609561	1.16504	0.6361	1.792	2.187	1.042
1.18341	1.18531	0.97501	1.07	2.147	1.186
0.392231	2.06187	0.787568	0.785	1.201	1.353
0.208594	0.0772433	1.37197	1.21	1.05	2.348
1.16851	2.0069	0.209412	0.265	2.989	0.628
0.587311	1.65812	1.27313	1.715	0.372	1.464
0.685644	0.779683	0.328676	1.058	2.078	0.958
0.0703984	0.435787	0.0566887	0.392	2.886	1.731
1.16564	0.532774	1.30028	0.492	2.483	1.474
1.04321	1.8168	1.3553	0.051	0.622	1.618
0.492208	0.760157	1.29057	2.313	2.324	1.882
0.65926	0.329858	0.132454	1.637	0.794	1.582
0.207289	0.781427	0.0851413	1.03	1.958	1.102
0.377212	1.58071	0.057365	1.119	1.879	1.162
1.35411	0.880465	0.338764	1.916	1.79	0.159
0.141915	0.106395	1.32439	0.767	1.386	0.318
0.587465	0.996974	0.417401	1.954	2.918	1.313
1.05702	1.77864	1.28932	1.952	1.779	0.598
0.0406117	0.974975	0.0702403	1.378	0.588	0.42
0.361522	1.51901	0.699936	1.215	2.504	0.626
1.20264	0.967669	0.758874	1.241	2.079	1.503
1.1519	0.442949	0.0292527	1.461	0.157	1.688
1.24797	1.708	0.608882	1.081	1.808	0.275
0.425337	0.89367	1.55427	1.392	1.458	2.172
0.228818	1.55414	0.786608	1.55	2.28	0.681
0.504166	1.58807	1.2963	1.559	0.374	1.186
0.00173261	0.984936	0.525966	1.514	2.762	0.88
0.717379	0.897439	0.603675	0.494	1.691	1.152
1.08297	0.543268	1.51635	1.451	2.995	0.728
0.918663	0.30258	0.453463	0.035	0.838	2.336
0.00849534	0.481289	1.51774	1.266	2.325	2.09
0.0370215	0.358116	0.235244	2.14	2.147	0.421
1.1771	2.08177	0.838548	1.95	2.906	1.986
0.849339	0.15448	0.0410585	0.925	0.647	1.409
0.603784	1.41373	0.426228	0.499	1.281	2.254
0.0687562	0.857986	0.0719634	1.172	2.937	0.535
1.25206	1.90359	0.957335	2.416	2.077	1.567
0.0924557	1.35037	0.133463	1.154	1.794	1.241
0.253398	1.26393	0.682858	0.266	2.915	2.333
0.864475	0.26475	0.447822	2.194	0.831	0.289
0.896053	1.45387	1.52396	1.103	2.087	0.399
0.597263	1.37839	0.17709	0.183	0.892	0.228
1.14473	0.617111	0.359172	0.423	0.922	0.015
1.32358	1.52588	0.515048	0.398	0.987	1.295
1.24332	0.550316	1.40607	0.88	1.258	2.265
1.05917	0.159159	0.143003	1.582	2.205	0.703
0.549631	1.64391	1.08149	1.183	1.052	1.7
0.114507	0.38042	0.84569	1.95	0.42	1.165
0.749304	0.887026	0.146761	1.768	0.031	0.858
0.717025	0.461505	0.730195	0.825	1.207	0.645
1.05146	1.85408	0.797774	0.801	2.622	0.013
0.158815	0.0800566	1.54696	0.065	1.692	0.956
0.531893	1.9559	1.48109	0.564	2.1	0.428
1.21182	0.338962	0.0484323	1.864	1.616	0.703
1.16819	0.308752	0.618655	0.708	1.904	1.776
0.0912625	1.2349	0.675514	1.41	1.53	1.259
0.599137	1.01808	0.504125	2.24	2.807	1.094
0.975818	0.333695	0.695403	0.291	2.214	0.541
0.183269	2.05531	0.0729351	2.063	0.505	1.961
0.0822332	0.0523674	0.483403	1.967	2.858	1.44
0.680895	0.409929	0.806656	0.371	0.643	2.28
0.403335	0.276701	0.993085	0.721	0.176	2.329
1.2836	1.38977	0.316823	0.306	0.985	0.723
1.35101	0.122925	0.85678	1.915	1.864	1.986
0.530612	1.50578	1.24272	0.639	2.778	0.091
0.897898	0.812364	0.0538763	0.779	0.392	1.736
1.30328	1.98739	1.08082	2.109	2.791	0.748
0.434309	1.44224	0.602303	1.706	1.145	2.149
0.124902	1.1152	0.252773	2.377	2.506	0.337
0.79884	1.52902	0.54353	1.395	0.868	0.784
0.447382	1.78065	0.898775	1.657	2.214	0.933
0.540294	0.162188	0.371516	0.016	1.697	0.658
0.608067	1.04331	0.0540226	0.468	1.524	2.071
1.23788	1.50123	1.38481	1.796	0.057	1.721
0.41334	1.4661	1.12536	1.012	1.972	0.661
0.760186	1.82821	1.02447	0.29	1.85	1.764
0.929073	1.29479	0.160964	0.727	2.826	0.844
0.673175	1.87437	0.937308	0.755	0.333	0.875
0.204394	1.77662	0.0841977	1.678	0.603	0.608
1.28384	0.386664	0.857131	2.054	2.019	1.077
0.706073	0.0850997	0.872433	1.934	0.256	0.227
1.18442	0.826722	0.494242	1.252	0.452	0.142
1.11339	0.713651	0.29692	1.286	1.158	0.165
1.19693	0.605734	0.654343	2.379	1.489	0.385
0.0857961	2.00654	0.935869	0.65	1.128	1.048
0.232352	1.58454	0.519912	1.327	0.98	1.922
1.0914	0.861845	0.538597	2.175	1.546	1.8
0.442151	1.36963	0.563827	0.976	2.153	1.366
0.909888	0.328815	0.519847	2.122	0.961	2.307
0.597651	1.09684	0.507676	0.42	1.562	0.853
0.176816	1.69912	0.941222	0.941	0.458	1.606
1.01733	1.58472	0.448065	2.106	1.735	2.026
0.420738	0.658756	0.358255	1.43	2.893	2.242
0.0564731	0.84328	0.565216	0.334	1.457	2.217
0.726326	1.67841	1.30737	1.755	0.33	0.11
0.503083	0.346345	1.51288	1.57	0.171	1.05
0.070777	2.04823	1.00387	2.365	0.17
0.45355	1.71013	1.20269	1.498	2.989
0.260991	1.18599	0.548272	1.299	1.452
1.07739	1.19422	1.20175	0.258	1.836
1.08881	0.844144	1.53419	0.747	0.299
0.365809	0.500634	0.980992	1.371	1.215
0.116198	1.32491	0.556102	0.991	2.81
1.0552	1.31542	1.36626	1.211	2.057
0.280381	1.89874	1.04157	0.003	2.617
0.872784	0.795425	0.0926987	0.456	1.664
0.945037	1.84493	1.46154	1.252	0.144
0.239201	0.241397	1.18941	2.119	2.628
0.950629	1.55766	1.23129	1.078	0.695
1.03223	0.0865455	0.589977	1.643	1.073
0.966163	1.08764	1.47067	1.372	1.672
0.490648	0.68474	0.39435	0.817	1.756
0.959449	0.37714	1.11494	2.371	1.696
0.844374	1.63117	1.04244	1.585	3
1.33747	0.103321	0.743145	0.299	0.368
0.828471	0.837404	0.704118	2.399	0.032
0.43319	1.51968	1.50943	0.576	0.137
0.364117	1.23958	1.48478	1.828	2.141
0.30375	0.450109	0.707398	1.669	1.877
0.54338	1.81249	1.42593	1.206	1.823
0.713694	0.364815	0.821203	0.118	1.13
0.109727	1.58087	1.56363	1.474	0.214
0.528666	1.38985	0.824067	0.577	0.789
1.02927	1.09004	0.244312	0.425	2.474
1.07176	1.43266	0.123282	1.664	0.866
1.09131	0.447766	1.31779	0.554	2.847
0.385766	0.0558236	0.538075	0.176	2.039
0.413332	1.07982	0.638302	0.573	0.05
0.109295	1.533	0.4254	0.923	2.408
0.978105	0.242745	1.37788	0.141	2.895
0.452464	1.05133	0.437582	2.241	2.952
0.957492	1.09691	0.30588	0.549	0.266
1.01858	0.152399	0.0971197	1.517	0.015
1.32844	1.88553	0.687979	0.513	0.739
0.0539264	0.804022	0.211501	1.668	1.253
1.32719	1.71548	1.46834	1.122	1.632
0.928958	0.357474	0.0675201	1.828	1.873
0.203153	0.539691	0.954976	0.244	0.113
1.10797	0.904712	0.129578	0.207	0.939
0.473007	1.40447	0.972617	0.314	0.355
1.09409	1.44656	1.02032	2.41	1.417
0.354988	1.443	0.157703	1.271	0.777
0.30498	1.83837	0.482194	1.395	2.896
1.22368	0.893285	0.597653	0.864	1
1.25776	1.05814	0.899078	2.305	2.339
0.529882	1.69983	1.43625	1.556	0.539
0.98744	1.07179	0.745865	0.844	1.116
1.04872	1.20387	1.41119	0.84	0.482
	1.76889	0.735903	1.686	1.898
	1.79263	1.29719	0.793	1.479
	0.0503476	0.118553	1.689	1.189
	0.97034	0.942783	0.647	0.812
	1.9859	0.0928682	1.249	1.518
	1.42788	0.537566	0.877	0.129
	1.49693	0.695615	1.054	2.3
	1.71977	1.3963	1.937	1.909
	0.526888	1.16241	1.467	1.967
	0.801766	0.267611	1.632	1.794
	1.11035	0.698179	0.875	2.954
	1.46008	1.19015	1.952	2.366
	1.1882	1.50597	2.025	2.065
	0.52072	1.55146	1.188	2.428
	0.0832921	1.46322	0.169	1.171
	1.77803	1.20653	0.314	1.483
	1.68913	0.366647	1.207	2.983
	1.40531	0.574333	0.761	2.76
	0.350619	1.48744	0.618	1.187
	1.3424	0.149599	1.257	0.893
	1.43874	1.00943	0.366	0.556
	0.270005	0.339177	0.585	0.748
	0.0779218	0.337414	1.813	2.683
	2.01631	1.37276	0.597	1.873
	1.76018	0.494237	0.448	2.727
	0.400076	1.46839	0.911	1.873
	0.69987	0.438369	0.024	0.744
	1.22698	0.877018	1.949	2.813
	0.710319	0.654209	2.04	2.726
	1.4479	1.17598	1.707	1.397
	0.888159	1.51633	1.258	0.81
	0.436965	0.979975	1.957	1.646
	0.255707	0.41751	1.357	1.322
	1.22551	1.27459	0.177	0.783
	1.24177	0.107927	1.078	0.933
	1.52282	0.24889	1.128	2.398
	0.468116	0.332171	0.18	0.179
	1.16591	1.15972	1.885	1.732
	0.174003	0.910783	0.925	1.112
	1.52685	1.00135	1.943	1.034
	1.78269	0.757242	2.255	0.106
	0.998134	1.09542		0.737
	1.43124	0.055127		2.21
	0.184824	0.340211		1.122
	0.0971471			2.238
	1.60398			1.933
	1.23053			0.894
	1.04357			2.853
	0.856993			0.082
	0.387873			1.854
	0.297086			1.11
	0.466794			2.425
	2.00268			2.467
	1.26275			0.701
	0.309368			0.327
	0.294545			1.069
	1.00193			2.602
	1.96119			0.527
	0.270354			2.455
	0.996369			1.329
	0.0454401			1.316
	1.92697			0.722
	0.658999			1.963
	0.277793			1.934
	0.925781			2.981
				1.57
				1.971
				2.043
				0.923
				2.681
				0.119
				0.055
				1.892
				1.921
				1.568
				1.335
				0.317
				2.708
				1.671
				1.2
				2.604
				2.567
				1.213
				2.724
				0.686
				0.829
				1.66
				1.242
				0.854
				2.678
				0.639
				0.032
				0.529
				1.736
				1.87
				2.565
				0.975
				2.502
				0.816
				2.639
				0.086
				1.914
				1.24
				1.08
				1.873
				0.498
				1.193
				2.059
				2.072
				0.467
				1.372
				0.702
				0.872
				1.502
				1.467
				1.437
				1.591
				2.19
				0.075
				0.807
				2.069
				2.155
				2.653
				0.432
				1.256
				1.341
				1.107
				2.735
				1.45
				0.041
				0.517
				1.061
				1.067
				0.438
				0.319
				1.698
				2.927
				0.984
				1.868
				1.773
				0.361
				2.946
				1.033
				2.749
				2.098
				2.35
				2.115
				1.546
				0.99
				1.788
				2.989
				0.764
				0.48
				2.024
				0.018
				1.558
				1.571
				0.023
				2.099
				2.019
				0.134
				2.478
				1.885
				1.142
				2.196
				0.326
				2.576
				2.198
				1.148
				3.013
				0.813
				1.474
				1.498
				1.134
				2.358
				0.425
				2.276
				1.169
				0.682
				0.725
				2.734
				2.902
				1.811
				1.527
				2.66
				2.595
				1.944
				1.361
				1.951
				2.824
				2.383
				1.793
				1.454
				0.532
				1.762
				2.975
				0.979
				0.768
				0.513
				2.518
				0.069
				2.212
				0.691
				2.04
				0.236
				1.043
				1.231
				2.591
				2.969
				0.884
				0.217
				0.579
				0.395
				0.441
				0.17
				2.141
				0.995
				2.786
				1.407
				2.197
				0.014
				1.026
				2.641
				1.756
				0.747
				1.237
				3.006
				2.914
				0.791
				2.478
				2.938
				1.461
				2.702
				0.271
				1.392
				0.166
				1.013
				2.434
				0.991
				0.818
				0.752
				2.955
				1.179
				2.553
				0.708
				0.222
				1.18
				0.715
				1.059
				2.046
				1.718
				0.816
				2.055
				1.108
				1.605
				2.885
				2.949
				1.721
				2.804
				3.01
Figure 3p - number of mitochondria in neuron-microglia junctions
Saline			3 dpl
25	5	14	18	14	2
	15	14	6	9	3
	2	36	29	2	24
	24	26		7	10
		9		36	6
		7		37	9
		3		12
		33
		27
Figure 3q - mitochondria volume in neuron-microglia junctions
Saline			3 dpl
6.25	1.12921	3.20968	1.6891	4.09744	0.789474
	1.03122	1.30058	1.07192	1.00508	1.21536
	0.0885417	2.6	2.25891	0	0.646341
	7.29167	3.58543		0.66313	1.44262
		2.38462		0.653251	2.3871
		1.01916		2.93296
		0.0369835		2.32425
		6.91882		0.516315
		0.893316
		1.28729
Figure 3t -GRAB_ATP fluotrescence/ mCherry fluorescence
Day	Mean	SEM
-4	1.00332	0.0316758
-3	0.971679	0.0175925
-2	1.01143	0.00804583
-1	1.01689	0.0105845
1	0.903269	0.0269104
2	0.868144	0.0127217
3	0.87462	0.0240028
4	0.895853	0.0279365
5	0.910957	0.025944
6	0.933935	0.0230789
7	0.938684	0.0187906
12	0.994799	0.0257217
Mixed-effect model p value: 0.017
Figure 3v - microglia interacting with neurons
control				3dpl				7dpl
5	4	7	6	7	8	5	14	21	12	10	5
7	4	5	2	6	4	5	12	18	9	9	7
4	7	8	5	7	6	9	8	13	9	14	7
	6	6		4	12	7	14	12	6	9	7
	8	4		4	7	7	16	11	15	7	20
					9	7				19
nested one-way ANOVA p value: 0.022

## Sheet: Figure 4
Figure 4f - area under the curve (normalized to baseline)
Saline	PLX5622
0.988751	1.07397
0.992008	1.00587
0.843276	1.15191
0.72376
0.834347
Figure 4g - spike frequency (normalized to baseline)
Saline	PLX5622
0.75	1.45545
0.633803	1.16667
0.593607	2
0.58
0.352332
Figure 4i - remyelinated area (%)
Saline			PLX5622
36.5222	32.596	35.3498	25.0781	21.1504	28.7672
34.6555	23.237	39.0259	14.7009		24.8974
Figure 4j - remyelination ranking of whole lesions
Saline				PLX5622
12	10.5	9	6.5	4.5	8	1
10.5		3	6.5	4.5	2
Figure 4k - remyelinated area (%)
Saline				PLX5622
93.22	36.26	14.29	76.36	50	13.04	70.97
81.67	7.69	42.98	58.46	4	4	69.74
79.07	81.9	46.46	74.14	80.28	86.73	63.16
73.47	83.25	52.81	81.67	16.67	10.34	45.71
64.29	74.83	67.26	38.46	50	43.33	51.85
32.35	89.16	53.42	85.29	58.62	26.09	27.27
66.67	39.45	57.86	70.42	53.33	41.67	0
66.67	85	29.77	87.91	16	0	15.15
64	76.71	40.4	49.33	87.13	79.03	21.74
73.24	73.98	43.96	70.83	8.33	42.35	44.12
44.12	74.57	66.91	82.93	33.33	56.07	23.33
67.37	68.24	58.33	80.7	13.33	62.93	42.86
62.77	79.41	64.58	20.83	13.33	21.74	30.16
73.33	75.58	76.24	38.33	27.27	2.56	46.3
78.85	92.11	67.62	50		14.29	43.24
61.82	85.86	58.16	78		16.13	54.17
48.89	84.47	71.01	72.55		26.87	74
68.09	86.29	81.01	66.22		67.09	55.81
72.73		53.16	76.47		41.46	76.19
68.57		65.65	46.38		78.72	61.11
64.29			77.01		2.13	72
65.82			54.24		23.81	48.72
88.62			40.74		47.54	47.62
85.98			23.81		42.17	56.52
88.89			71.9		60.87	67.44
			77		72.27
					11.67
					37.17
					12
					44.64
Figure 4n - g-ratio/axon diameter linear regression
Saline		PLX5622
diameter	g-ratio	diameter	g-ratio
2.22371	0.95922	2.80622	0.963181
2.23836	0.957256	1.21817	0.907732
2.02191	0.953754	1.73256	0.923482
1.68768	0.984221	2.96219	0.938199
1.28852	0.923779	2.08971	0.946511
1.18571	0.926617	1.8828	0.944586
1.39229	0.918715	1.24236	0.927078
0.887767	0.855259	1.08894	0.892047
1.10326	0.888035	1.61033	0.943315
1.34104	0.926749	0.681184	0.821813
1.79941	0.925205	0.969254	0.843958
1.59346	0.925837	1.16724	0.968824
1.27897	0.869885	3.12008	0.948152
0.980077	0.857899	2.91922	0.920506
0.85148	0.832814	1.89395	0.913978
0.978167	0.885846	3.06151	0.913824
1.09244	0.850347	1.58678	0.916192
1.26847	0.888121	2.60569	0.955527
1.10326	0.845366	2.98861	0.936372
2.67922	0.938978	3.08888	0.926485
1.87962	0.874038	2.59773	0.895927
1.69086	0.917761	3.06214	0.96732
2.46754	0.918048	2.84028	0.938769
2.13363	0.933435	5.14166	0.972721
3.56316	0.958472	2.66648	0.93337
1.85352	0.906304	2.57004	0.989097
1.38369	0.918445	1.72078	0.956476
1.62275	0.939031	2.54393	0.970256
1.47887	0.922191	3.04559	0.970385
0.579324	0.890847	1.8271	0.963087
1.13828	0.84599	2.25746	0.948002
1.03578	0.859937	1.07621	0.888568
1.58359	0.898177	4.93954	0.979301
1.88185	0.91418	2.27846	0.91476
0.906547	0.796866	4.17973	0.957838
1.30316	0.788065	2.92272	0.953479
1.49033	0.822992	3.12644	0.935963
1.06347	0.757768	2.75211	0.950528
2.15878	0.925239	2.50033	0.965462
1.50242	0.842105	2.63433	0.962214
1.43876	0.852187	3.10321	0.929627
0.860711	0.774341	1.44354	0.899623
2.35613	0.890734	2.83774	0.863689
1.45181	0.872084	3.81145	0.974526
1.08321	0.820593	1.10645	0.84967
0.996947	0.890532	2.81991	0.941846
1.23504	0.843478	1.67495	0.889603
0.646806	0.77145	2.01172	0.891648
0.873125	0.78958	0.882356	0.789519
1.04629	0.883365	1.48969	0.828465
1.04438	0.839775	2.52452	0.860382
1.08512	0.857394	3.75638	0.934955
1.09053	0.857787	3.43234	0.936675
0.968618	0.806734	1.96684	0.887405
1.07652	0.824275	3.70863	0.975959
1.00809	0.865064	2.70468	0.965349
1.17775	0.861667	1.52821	0.943222
1.4881	0.894737	2.03082	0.911038
0.860392	0.821331	3.11594	0.970938
1.56481	0.886405	1.23059	0.866233
1.87135	0.894417	2.79094	0.977917
1.36491	0.892775	1.62211	0.905312
1.37765	0.880212	2.54107	0.981195
2.46117	0.881642	2.18329	0.967419
3.47722	0.962467	1.74975	0.948413
1.82678	0.931656	3.00262	0.952925
3.00198	0.947458	1.8879	0.933722
1.92228	0.861115	1.76026	0.961071
1.1978	0.816801	3.06851	0.979974
1.87994	0.883735	3.18374	0.963862
1.72142	0.870433	1.349	0.85859
4.97646	0.942318	1.40789	0.921842
2.61651	0.916082	1.64885	0.888965
2.47295	0.841621	1.01541	0.872538
1.86275	0.882388	1.42826	0.901366
3.277	0.959817	2.76643	0.915806
2.57736	0.924632	1.7141	0.926531
2.14	0.926288	1.70933	0.912955
1.1265	0.816755	2.43157	0.901357
0.879809	0.850462	2.01522	0.915943
1.13541	0.823597	1.78636	0.902106
2.65375	0.963926	1.28152	0.849546
1.13382	0.87454	2.7276	0.938041
0.93233	0.830451	1.5212	0.922231
1.91113	0.886461	1.35791	0.915254
2.28228	0.917584	1.58136	0.895942
2.34913	0.91734	1.88153	0.93425
2.89439	0.918021	3.96232	0.977157
1.69978	0.895072	1.60174	0.961958
2.52356	0.95911	1.12873	0.921997
0.696463	0.821321	1.30475	0.923406
1.14592	0.869986	1.80514	0.924971
1.89999	0.886266	1.75007	0.920167
1.56991	0.901316	1.67208	0.891699
1.7141	0.899599	2.78458	0.958055
1.28565	0.906418	3.05068	0.960995
1.4811	0.906487	1.0517	0.87039
2.22531	0.920353	1.67558	0.897528
1.30348	0.812178	1.42762	0.904234
1.40184	0.854316	0.961933	0.804151
1.26847	0.859392	1.46009	0.950477
1.02464	0.848669	1.31812	0.875476
1.29743	0.933578	1.61574	0.923413
1.89108	0.906469	2.99307	0.941335
1.52884	0.862298	2.28356	0.946813
1.00809	0.810804	1.79622	0.947289
2.10212	0.904781	1.08289	0.882948
3.0179	0.93955	1.22836	0.859083
3.1952	0.944397	1.75198	0.903332
2.26032	0.953026	1.41648	0.958432
1.40884	0.913708	1.04533	0.940974
1.47123	0.93506	1.65458	0.884766
1.18634	0.86836	1.53044	0.942006
1.60396	0.922725	1.13764	0.898667
2.88357	0.91746	1.17456	0.947125
2.67667	0.920929	1.17647	0.832808
3.29451	0.924355	1.09276	0.877108
2.93355	0.950985	2.11804	0.964068
3.15509	0.957774	1.64598	0.919616
3.85824	0.973496	1.8341	0.919126
2.62924	0.95857	1.82137	0.895742
1.70773	0.899112	1.77267	0.916859
3.82991	0.939853	0.901454	0.879776
2.16865	0.910464	0.720018	0.806417
3.28178	0.963101	0.811691	0.877495
2.97652	0.934259	1.10708	0.90057
3.59181	0.933256	1.04788	0.848454
2.02668	0.890739	2.00376	0.942506
1.27833	0.901864	3.8802	0.961812
1.10676	0.894981	4.39586	0.998987
0.963207	0.8626	1.34932	0.87348
1.22231	0.847682	1.08767	0.853823
1.05106	0.843638	1.37255	0.889806
2.08175	0.911244	1.42444	0.930934
1.22804	0.890993	0.995674	0.839732
2.57481	0.963435	1.47919	0.92496
2.33067	0.938117	0.714925	0.915614
1.0934	0.841087	0.838429	0.930742
4.47544	0.953544	1.66922	0.868931
2.48632	0.943016	2.5121	0.92858
4.10334	0.949054	1.87803	0.893398
1.97766	0.887952	4.13326	0.953377
2.22085	0.892199	2.09384	0.893386
0.795457	0.823123	2.31921	0.90667
1.1456	0.831562	2.26955	0.947131
2.52484	0.894351
2.34595	0.835411	3.73219	0.961933
2.2495	0.89005	2.24695	0.931021
3.08602	0.922455	1.74752	0.922379
3.31265	0.956438	1.64344	0.884985
2.97811	0.923684	2.81577	0.943674
2.83996	0.907353	1.89904	0.939676
2.01777	0.882623	1.69309	0.881067
3.12899	0.9353	2.71805	0.92174
2.35931	0.907111	1.07652	0.847407
2.17247	0.903854	2.11071	0.954925
2.26446	0.894168
2.60473	0.902902
3.00612	0.908426
2.53279	0.942326
3.12421	0.893735
2.89439	0.927006
4.07978	0.94444
3.05896	0.921469
3.50523	0.930303
1.95952	0.914439
1.19621	0.89031
2.27051	0.908315
3.33748	0.939348
2.57004	0.926024
1.29998	0.874893
2.50733	0.940088
1.38083	0.922782
1.04183	0.889402
0.973711	0.886924
2.20716	0.937787
1.32608	0.858261
2.79826	0.951819
2.88707	0.936017
2.55699	0.92717
3.27732	0.944501
2.54489	0.919388
2.75306	0.918543
2.30902	0.886689
3.83182	0.942604
1.95888	0.881915
1.2917	0.861571
1.2239	0.734059
2.52261	0.927009
1.70742	0.906081
2.7989	0.93087
2.77503	0.878742
1.5142	0.876866
1.46391	0.886127
1.82328	0.856203
2.44812	0.902382
1.46232	0.8709
1.34391	0.893734
5.22029	0.919489
2.39115	0.93736
1.61797	0.873068
4.75428	0.957989
2.57895	0.904847
1.84556	0.90087
1.85925	0.924794
1.90827	0.892246
1.4273	0.82807
3.10321	0.950195
1.97543	0.95082
4.19851	0.967009
3.13854	0.916527
1.35727	0.820947
3.17801	0.914872
2.57449	0.906218
1.50752	0.888555
1.34231	0.868947
2.43698	0.909156
2.8702	0.899721
1.82869	0.932781
1.50211	0.85073
1.65107	0.865365
2.72601	0.937596
3.96742	0.933773
5.09264	0.945176
2.33067	0.91881
1.19844	0.891546
1.39611	0.880546
1.13669	0.872892
1.88662	0.811584
1.49669	0.787209
1.17393	0.777567
1.20799	0.757939
1.33022	0.831476
1.6393	0.861204
1.38751	0.82044
1.21817	0.79929
2.94596	0.898805
1.31749	0.847635
1.19939	0.827041
1.86084	0.859453
1.65744	0.852628
1.26114	0.82046
1.0934	0.808426

## Sheet: Figure 5
Figure 5b - IBA1+ cell density
Control 3 months				Control 18 months
9.28e-06	5.91e-06	6.75e-06	5.91e-06	2.626e-05	3.376e-05	3.189e-05
5.91e-06	6.75e-06	1.435e-05	9.28e-06	3.751e-05	3.845e-05	3.189e-05
8.44e-06	2.53e-06	7.6e-06	6.75e-06	3.564e-05	3.751e-05	3.47e-05
3.19e-05	9.28e-06	2.11e-05	2.194e-05	3.376e-05	3.282e-05	3.095e-05
1.182e-05	3.427e-05	2.194e-05	1.013e-05	3.657e-05
2.009e-05	3.781e-05	1.772e-05	1.435e-05	4.22e-05
	2.718e-05	3.545e-05	3.072e-05	4.783e-05
	1.772e-05	3.899e-05	2.6e-05	3.564e-05
		2.954e-05	2.6e-05
		4.372e-05	2.836e-05
		3.427e-05	1.654e-05
		5.554e-05
		4.136e-05
Figure 5d - IBA1+ cell density
Control 3 months				14dpl 3 months				Control 18 months			14dpl 18 months
9.28e-06	5.91e-06	6.75e-06	5.91e-06	5.908e-05	9.2e-05	2.718e-05	1.688e-05	2.626e-05	3.376e-05	3.189e-05	3.657e-05	1.688e-05	2.438e-05
5.91e-06	6.75e-06	1.435e-05	9.28e-06	7.512e-05	6.752e-05	2.954e-05	1.688e-05	3.751e-05	3.845e-05	3.189e-05	3.282e-05	3.189e-05	2.532e-05
8.44e-06	2.53e-06	7.6e-06	6.75e-06	5.824e-05	6.161e-05	5.436e-05	3.123e-05	3.564e-05	3.751e-05	3.47e-05	3.189e-05	2.532e-05	2.532e-05
3.19e-05	9.28e-06	2.11e-05	2.194e-05	6.246e-05	6.077e-05	4.254e-05	2.532e-05	3.376e-05	3.282e-05	3.095e-05	3.47e-05	2.438e-05	2.532e-05
1.182e-05	3.427e-05	2.194e-05	1.013e-05	3.714e-05	5.739e-05	4.49e-05	3.545e-05	3.657e-05					2.345e-05
2.009e-05	3.781e-05	1.772e-05	1.435e-05	4.305e-05	4.558e-05	4.136e-05	2.954e-05	4.22e-05					2.72e-05
	2.718e-05	3.545e-05	3.072e-05	4.305e-05	2.718e-05		3.545e-05	4.783e-05
	1.772e-05	3.899e-05	2.6e-05	3.038e-05	0.00012053		7.208e-05	3.564e-05
		2.954e-05	2.6e-05	4.608e-05	7.799e-05		0.00010398
		4.372e-05	2.836e-05	3.309e-05	9.808e-05		0.00012643
		3.427e-05	1.654e-05	5.199e-05	0.00011226		0.00011462
		5.554e-05		8.626e-05	0.00013352
		4.136e-05		6.499e-05
				7.444e-05
				3.663e-05
nested one-way ANOVA p value: 2.5x10-3
Figure 5g - area under the sholl curve
3 month-old control					3 month-old 14dpl				18 month-old control			18 month-old 14dpl
341.5	213	227	320	310	184	93	137	169	65	220	146	282	68	132
167	184	410	300	278	95	205	55	158	161	91	101	209	90	114
223	296	305	175	319	111	179	53	106	62	192	69	194	59	117
181	279				92	292.5	93	112	173	75	125	268	89	328
					116	109			130	187	105	200	136	62
					82	170			186				128
					92				65
					179
					71
nested one-way ANOVA p value: 1.9x10-3
Figure 5h - total process length
3 month-old control					3 month-old 14dpl				18 month-old control			18 month-old 14dpl
500.274	463.932	326.645	296.614	336.576	280.631	134.277	192.246	81.8823	83.9	224	372	483	99.6	220
271.638	420.72	542.496	525.384	655	128.355	327.734	150.314	77.0383	274	165	153	313	148	172
345.407	451.886	460.13	479.416	442.125	162.705	281.624	240.909	158.161	82.9	92.7	315	318	106	167
296.882		298.634			114.112	225.67	208.843	292.939	237	178	108	451	151	611
					177.515	166.529			200	155	312	325	229	82
					111.876	168.23			257				211
					127.176				97.1
					299.005
					105.883
nested one-way ANOVA p value: 8x10-4
Figure 5j - PSD95+vGlut2+ puncta
Control			14 dpl
0.0299145	0.113636	0.0750247	0.0478821	0.337748	0.0935335
0.149776	0.0697674	0.0592593	0.0757098	0.071618	0.0363937
0.527094	0.157447	0.107143	0.0467532	0.13961	0.127273
0.0666667	0.22549	0.296801	0.316092		0.30683
Figure 5m - remyelinated area (whole lesion)
Saline	Edu
0.04228	0.00034
0.04079	0.00316
0.03664	5e-05
0.05324
Figure 5n - macrophage % area (whole lesion)
Saline	Edu
8.82131	9.1095
10.2602	10.5772
9.75842	1.30333
Figure 5p - IBA1+ cell density
Saline			14dpl			28dpl			28dpl+EDU
1.55761e-05	1.8262e-05	1.2353e-05	2.54051e-05	4.01755e-05	2.18602e-05	2.4707e-05	1.7187e-05	2.6855e-05	2.7392e-05	1.7724e-05	2.9541e-05
1.665e-05	2.14842e-05	1.66503e-05	2.9541e-05	3.604e-05	2.1269e-05	1.71874e-05	1.93358e-05	2.63182e-05	2.4707e-05	2.20213e-05	3.33006e-05
2.6318e-05	1.665e-05	1.4502e-05	4.1357e-05	3.3677e-05	3.0132e-05	1.3428e-05	1.8799e-05	2.6318e-05	4.7802e-05	3.1152e-05	3.9746e-05
1.1279e-05	1.4502e-05	1.4502e-05	3.3086e-05	3.0722e-05	2.8359e-05	2.2558e-05	2.2558e-05	2.4707e-05		2.6855e-05	3.5449e-05
	1.665e-05	1.4502e-05	4.0766e-05		2.7768e-05	2.417e-05	1.5576e-05	2.5244e-05		3.1689e-05	3.1689e-05
	1.4502e-05	1.3428e-05	3.1904e-05		2.5996e-05	1.8799e-05		1.8799e-05			4.2968e-05
nested one-way ANOVA p value: 3.4x10-3
Figure 5s -area under the sholl curve
Saline					14 dpl				28 dpl					28 dpl + EdU
341.5	213	227	320	310	184	93	137	169	170	255	350	156	256	99	137	232
167	184	410	300	278	95	205	55	158	196	135	274	181	204	77	105	250
223	296	305	175	319	111	179	53	106	162	182	300	118	169	100	245	73
181	279				92	292.5	93	112	113	197	240	140			218	98
					116	109			331	132	248	173			159
					82	170									168
					92										181
					179										170
					71										85
															111
															58
															104
nested one-way ANOVA p value: 9x10-4
Figure 5u -PSD95 engulfment
Saline			14dpl			28dpl			28dpl+EDU
0.003955	0.039518	0.005849	0.315245	0.508488	0.226464	0.0002	0.000416	0.002185	2.27753	0.101932	0.495683
0.020016	0.000642	0.002509	0.515627	0.417847	0.350794	0.102252	0.000499	0.010161	0.101574	0.0203522	0.00048339
0.011723	0.001122	0.004042	0.097992	0.422355	0.277196	0.010447	0.156926	0.000981	0.801318	0.0367501	0.0199295
	0.015024		0.256905		0.222333	0.012008	5.1e-05		0.0116594	0.159271	0.00794746
	0.00591		0.444668		0.202161	0.002058			0.464302	0.0179076	1.57518
			0.106428		0.465221				0.0619495
			0.066501
			0.012362
			0.926881
			0.014626
			0.774406
			0.508488
nested one-way ANOVA p value: 0.011

## Sheet: Extended Figure 1
Extended Figure 1e - neuronal count
Saline	3dpl	7dpl	14dpl	28dpl
32.25	45	55.6	48.14	42.63
47.14	47.57	38	42.33	41.5
48.6	56.57	53.86	55.33	49.5
	61.4	43.17	50
Extended Figure 1f - COXIV+ cell count (normalized)
Ctrl	3 dpl	14 dpl	21 dpl
1.28	0.59	1.15	1.06
0.75	0.62	1.11	1.36
1.03	1.78	0.86	1.03
Extended Figure 1g - p62+ cell count (normalized)
Ctrl	3 dpl	14 dpl	21 dpl
1.03	0.91	1.21	0.86
0.88	1.36	0.77	1.17
1.05	1.01	0.78	0.935897
Extended Figure 1h - axon number per 100µm2
Unlesioned	21dpl
28.1025	17.9856
48.711	30.3507
29.976	15.7374
27.1658	26.9784
27.1658	26.9784
25.2923	46.0881
33.723	47.2122
25.2923	67.446
37.47	46.0881
44.964	17.9856
43.0905	29.2266
17.7983	24.7302
52.458	11.241
	19.1097
Extended Figure 1j - conduction speed (normalized)
Unlesioned	21dpl
0.6881	1.6236
1.3801	0.8319
0.9317	1.0226
0.8702	1.0009
1.0759	1.1185
Extended Figure 1n - % GFAP area - PC
Saline				3dpl				7dpl			14dpl				28dpl
30.3375	32.0513	25.1327	24.8778	29.948	16.7869	29.0021	30.8218	37.9095	15.8857	15.4494	25.6092	28.6365	15.8415	29.2493	34.3662	25.2503	29.4822
20.9403	29.0539	27.9985	27.3215	30.0218	18.5645	19.6996	34.0135	50.2214	21.5937	17.6612	45.5763	25.9711	25.1877	45.5581	27.2009	24.0288	35.4491
18.0358	32.237	25.2036	17.812	30.4732	24.7317	26.5632	24.7208	37.536	23.1269	30.2221	17.2707	24.005	28.508	25.4535	43.4909	19.8216	36.8554
Extended Figure 1n - % GFAP area - DCN
Saline				3dpl				7dpl			14dpl				28dpl
17.397	23.1169	27.2279	13.6205	17.5795	17.8471	10.6327	18.392	15.9582	28.0144	25.2564	9.58204	27.8474	22.5953	31.1963	14.4413	14.0754	21.8567
11.6706	14.7642	27.8952	15.7583	25.8659	17.4435	17.3434	19.1291	20.3547	15.395	29.2789	15.6527	14.8524	21.8431	24.806	34.4931	17.235	21.31
16.9525	29.1806	27.8507	15.7286
Extended Figure 1n - % GFAP area - IO
Saline			3dpl				7dpl				14dpl				28dpl
11.2969	14.1325	9.9095	8.35387	7.6387	10.188	10.2963	5.18768	11.2717	11.677	7.29049	10.053	3.31161	11.4376	11.4989	9.24939	6.34076	7.39521	10.1331
6.34787	8.35359	7.43746	7.88505	3.48364	7.85826	5.4484	15.4588	12.1969	10.0447	4.88391	11.1642	6.71803	21.6752	8.82791		6.87384	7.40313	7.65085
	9.80516	5.95855	7.98741		9.26249		16.2111			0.0749115	7.70566	10.5357	13.7806	12.3605		10.5764	7.95852
Extended Figure 1q - IBA1+ cell density - PC
Saline								3dpl								7dpl								14dpl						28dpl
7.8e-06	1.0985e-05	1.195e-05	1.19e-05	1.23e-05	6.6e-06	1.03e-05	1.4e-05	8.495e-06	7.625e-06	1.235e-05	1.385e-05	1.51e-05	1.255e-05	1.24e-05	9.45e-06	1.0985e-05	8.105e-06	9.65e-06	1.465e-05	1.51e-05	1.255e-05	1.24e-05	9.45e-06	1.16e-05	1.2605e-05	1.27e-05	1.09e-05	8.75e-06	1.03e-05	1.1975e-05	6.54e-06	1.095e-05	8.1e-06	8.95e-06	8.35e-06	9.6e-06
1.308e-05	5.315e-06	1.195e-05	1.355e-05	1.07e-05	7.05e-06	9.05e-06	1.065e-05	1.1275e-05	1.244e-05	1.19e-05	5.95e-06	2.24e-05	1.045e-05	1.335e-05	1.46e-05	1.148e-05	6.045e-06	1.14e-05	1.64e-05	2.24e-05	1.045e-05	1.335e-05	1.46e-05	1.4655e-05	1.2835e-05	1.59e-05	1.455e-05	1.25e-05	1.49e-05	1.333e-05	1.105e-05	1.09e-05	1.2e-05	1.03e-05	7.8e-06	7.5e-06
1.027e-05	9.73e-06	1.025e-05	9.45e-06	8e-06	1.95e-05	1.095e-05	1.035e-05	6.295e-06	5.71e-06	1.515e-05	8.05e-06	1.265e-05	2.355e-05	7.05e-06	6.2e-06	1.2435e-05	8.67e-06	1.045e-05	1.225e-05	1.265e-05	2.355e-05	7.05e-06	6.2e-06	9.865e-06	1.015e-05	1.38e-05	1.44e-05	8.8e-06	1.86e-05	1.1495e-05	7.505e-06	1.13e-05	7e-06		1.1e-05	1.095e-05
9.948e-06	6.171e-06							3.175e-06	1.2365e-05							1.3049e-05	9.156e-06							1.2445e-05	1.1644e-05	1.28e-05			2.18e-05	1.0389e-05	7.152e-06
1.2803e-05	7.681e-06							9.352e-06	1.058e-05							1.6595e-05	1.506e-05								7.029e-06	1.885e-05			1.67e-05	8.84e-06	9.126e-06
1.0346e-05	8.272e-06							7.869e-06	1.0964e-05							1.3102e-05	7.411e-06								1.167e-05	1.77e-05			1.735e-05
																										1.74e-05			1.55e-05
																										1.515e-05			1.985e-05
																										1.005e-05			1.2e-05
																										1.61e-05			1.635e-05
																										1.465e-05			1.3e-05
Extended Figure 1q - IBA1+ cell density - DCN
Saline				3dpl				7dpl			14dpl				28dpl
1.3e-05	2.009e-05	1.359e-05	2.659e-05	3.072e-05	2.068e-05	2.363e-05	2.363e-05	3.013e-05	1.832e-05	2.777e-05	2.718e-05	3.368e-05	2.009e-05	3.427e-05	1.832e-05	1.713e-05	1.832e-05
2.541e-05	3.368e-05	2.127e-05	2.659e-05			3.722e-05		6.263e-05	2.127e-05	3.368e-05	4.667e-05	3.368e-05	2.127e-05	3.249e-05	2.127e-05	2.363e-05	2.304e-05
1.832e-05	2.6e-05		2.777e-05
Extended Figure 1q - IBA1+ cell density - IO
Saline				3dpl				7dpl				14dpl				28dpl						56dpl			112dpl
9.28426e-06	5.90817e-06	6.75219e-06	5.90817e-06	1.51924e-05	9.28426e-06	9.28426e-06	5.06414e-06	2.44767e-05	3.19e-05	1.85685e-05	9.28426e-06	5.90817e-05	9.19986e-05	2.72e-05	1.68805e-05	3.19e-05	2.95e-05	1.85685e-05	4.05131e-05	4.05131e-05	3.12289e-05	1.857e-05	3.545e-05	2.026e-05	2.53207e-05	2.44767e-05	4.64213e-05
5.90817e-06	6.75219e-06	1.43484e-05	9.28426e-06	1.09723e-05	8.44024e-06	1.26604e-05	5.06414e-06	2.61647e-05	2.84e-05	1.60365e-05	1.43484e-05	7.51181e-05	6.75219e-05	2.95e-05	1.68805e-05	4.73e-05	3.07e-05	2.44767e-05	2.53207e-05	2.11006e-05	3.12289e-05	2.363e-05	3.123e-05	1.857e-05	1.85685e-05	1.43484e-05	3.03849e-05
8.44024e-06	2.53207e-06	7.59621e-06	6.75219e-06	1.60365e-05	1.18163e-05	1.26604e-05	1.09723e-05	2.61647e-05	3.19e-05	1.77245e-05	1.60365e-05	5.82376e-05	6.16137e-05	5.44e-05	3.12289e-05	6.14e-05	3.07e-05	2.25e-05		1.01283e-05	1.85685e-05	2.279e-05	3.46e-05	1.097e-05	1.43484e-05	1.68805e-05	3.88251e-05
3.19e-05	9.28426e-06	2.11006e-05	2.19446e-05	1.94125e-05	1.77245e-05	1.35044e-05	3.03849e-05	2.61647e-05	3.54e-05	9.28426e-06	1.60365e-05	6.24578e-05	6.07697e-05	4.25e-05	2.53207e-05	6.03e-05	4.96e-05	2.25e-05				2.026e-05	2.026e-05		1.51924e-05
1.18e-05	3.43e-05	2.19446e-05	1.01283e-05	1.60365e-05	2.27886e-05	1.77245e-05	1.85685e-05	2.27886e-05	4.73e-05	1.77245e-05	2.19446e-05	3.7137e-05	5.73936e-05	4.49e-05	3.5449e-05	7.09e-05		2.13e-05
2.01e-05	3.78e-05	1.77245e-05	1.43484e-05	2.19446e-05	1.43484e-05	1.51924e-05	2.44767e-05	2.61647e-05		1.43484e-05	2.78528e-05	4.30452e-05	4.55773e-05	4.14e-05	2.95408e-05	6.85e-05		4.02e-05
	2.72e-05	3.54e-05	3.07e-05	2.36e-05	2.84e-05	5.91e-06	5.67e-05	3.7137e-05		3.7137e-05	2.95408e-05	4.30452e-05	2.72e-05		3.54e-05	5.79e-05		4.37e-05
	1.77e-05	3.9e-05	2.6e-05	1.54e-05	2.72e-05	1.54e-05	5.2e-05	2.95408e-05		4.30452e-05	3.96691e-05	3.03849e-05	0.000121		7.21e-05	5.67e-05		4.61e-05
		2.95e-05	2.6e-05	2.25e-05	3.07e-05	1.65e-05	3.54e-05	6.26e-05		2.6e-05	1.89e-05	4.61e-05	7.8e-05		0.000104
		4.37e-05	2.84e-05	1.54e-05	3.66e-05	1.3e-05	3.78e-05	5.08e-05		2.72e-05	2.72e-05	3.31e-05	9.81e-05		0.000126
		3.43e-05	1.65e-05	1.3e-05	3.43e-05	1.54e-05	4.73e-05	3.78e-05		2.48e-05	2.6e-05	5.2e-05	0.000112		0.000115
		5.55e-05			4.02e-05	1.42e-05		5.67e-05		4.02e-05	3.66e-05	8.63e-05	0.000134
		4.14e-05			4.02e-05			2.6e-05		3.19e-05	5.44e-05	6.5e-05
										3.19e-05	3.07e-05	7.44e-05
										6.38e-05		3.66e-05
nested one-way ANOVA p value: 3.5x10-4
Extended Figure 1r - IBA1+ area - whole CCP lesion
Saline				3dpl						7dpl				14dpl				28dpl				56dpl			112dpl
5.8789	2.61169	2.39408	2.34459	42.5837	14.3466	25.5895	68.0957	49.7071	51.9817	75.0868	71.2601	62.2911	73.9352	70.0329	83.928	70.5248	90.4264	55.6022	63.3756	55.2485	78.8813	14.7124	64.1522	39.0373	30.534	10.1695	10.0021
20.982		2.51501	0.335422		23.4693		63.6988		48.5421			85.4284	85.3778	84.5867	89.0962		79.3066	63.5274		79.078
nested one-way ANOVA p value: 1.1x10-7
Extended Figure 1t - PSD95+vGlut2+ puncta - PC
Saline				3dpl				7dpl				14dpl				28dpl
0.571429	0.882353	0.72	0.875	0.791667	0.5	0.555556	0.411765	0.347826	0.647059	1.66667	0.25	0.708333	0.307692	0.3	0.230769	1.15	0.8	0.441176	0.208333
0.464286	0.777778	0.37931	0.384615	0.428571	0.272727	0.666667	0.2	0.5	0.65	0.571429	0.461538	0.4	0.333333	0.25	0.0625	0.73913	0.538462	0.357143	0.366667
0.7	1.22222	0.684211	0.285714	0.384615	0.75	0.714286	0.4	0.62069	0.352941		0.6	0.384615	0.210526	0.375	0.538462	0.9	0.730769	0.090909	0
0.6	0.55	0.266667	0.15	0.625	1	0.461538	0.307692	0.416667	0.607143	0.166667	0.565217	0.444444	0	0.666667	0.333333	0.458333	0.166667	0.444444	0.2
0.592593	0.785714	0.657143	0.142857	0	1	0.5	0.578947	0.45	0.409091	1	0.4	0.55	0.5	0.703704	0.310345	0.636364	0.866667	0.333333	0.409091
0.210526	0.588235	0.527778	0.222222	0.111111	0.657143	0.571429	0.571429	1.05263	0.347826	0.263158	0.37931	0.388889	1.09091	0.315789	0.514286	0.352941	0.315789	0.37037	0.521739
0.5625	0.8	1	0.35	0.545455	0.689655	1.07692	0.358974	0.24	0.418605	0.6	0.277778	0.2	0.5	0.444444		0.322581	0.588235	0.636364	0.133333
0.5	1.55556	0.5625	0.333333	0.636364	0.6	0.266667	0.529412	0.16	0.058824	0.666667	0.4	0.470588	0.095238	0.826087		1.15	0.111111	0.464286	0.136364
0.545455	0.857143	0.875	0.217391	0.135135	0.291667	0.571429	0.416667	0.208333	0.4	0.384615	0.322581	0.2	0.2	0.181818		0.611111	0.210526	0.222222	0.125
0.241379	0.52381	0.192308	0.486486			0.214286	0.888889	0	1	0.363636	0.46875	0.333333	0.827586	0.521739		0.714286	0.631579	0.5	0.21875
0.304348	0.304348	0.388889	0.277778			1.06061	0.36	0.3	0.36	1	0.215385	0.25	0.466667	0.444444		0.368421	0.769231	0.318182	0.375
0.428571		0.363636				0.25		0.3125	0.32		0.217391			0.6875		0.380952		0.227273
		0.125
Extended Figure 1u - GABAaR1+Bassoon+ puncta - DCN
Saline				3dpl				7dpl				14dpl				28dpl
1.10738	0.937037	0.850877	1.064	1.27895	1.27458	1.13873	1.06289	1.23232	1.30323	1.00704	0.739669	1.24272	1.05471	1.16495	1.04602	1.16959	0.973684	1.03681	0.727941
1.10063	0.938144	0.88587	1.10448	1.13707	1.25605	0.938144	1.07639	1.26804	1.35071	1.08943	0.982456	1.12971	0.899457	1.10881	0.863905	1.17341	1.11356	0.861702	0.660517
1.11	0.873832	0.95098	1.09914	1.01333	1.17791	0.870748	1.11017	1.18305	1.27299	0.976879	0.730964	1.26149	1.03061	0.982833	0.89372	1.11376	1.39167	0.944444	0.640316
1.25424	0.977049	0.901316	1.09091	1.14725	1.04	1	1.04286	1.04724	1.37729	0.884298	0.790036	1.19209	1.00728	1.15084	0.782895	1.15	1.34859	1.04375	0.833333
1.10345	1.20084	1.00571	0.976077	1.0597	1.13354	1.00578	1.05369	1.14079	1.36798	0.326531	0.681356	1.17254	1.08895	1.19255	0.737533	1.20884	1.393	0.962733	0.756184
1.11602	1.06344	1	1.13699	1.19392	1.29581	1.07927	1.13636	1.22353	1.16857	1.02128	0.667969	1.02797	0.979592	1.02732	0.951613	1.26368	1.0271	1.13934
1.03448	0.97807	1.53282	0.961353	0.981818	1.07805	1.34711	1.09677	1.12945	0.897119	1.13023	0.89094	0.855422	1.08664	1.37288	0.763473	1.02404	1.08444	1.16818	0.795181
1.31359	0.787129	1.41577	0.977654	0.923077	0.931818	1.33495	0.666667	1.11956	0.951351	1.36449	0.921488	0.992366	1.03459	1.30769	0.862162	1.12088	1.28302	0.989011	0.875776
1.18346	0.886256	1.2921	1.01485	0.909605	0.809278	1.34114	0.822785	0.972093	0.895604	1.31373	0.863914	0.975155	1.11228	1.16058	0.726708	1.05825	1.13091	1.21714	0.806569
1.09242	0.896396	1.24126	0.942708	0.981818	0.820359	1.1573	0.910377	1.05435	0.845	1.11314	0.947826	0.963636	1.02247	1.09009	0.702265	1.04402	1.05343	0.881356	0.925094
0.962644	0.734694	1.1322	1.08434	0.982759	0.952941	1.25084	0.908654	1.07692	0.787072	1.192	0.895062	0.946309	1.18723			0.821012	1.47971	1.28972	0.653846
1.42947			0.83945	1.09554	1.11864			0.954023	0.882353									1.09766
								1.05
Extended Figure 1v - PSD95+vGlut2+ puncta - IO
Saline				3dpl				7dpl				14dpl				28dpl
0.17536	0.191687	0.0874251	0.0465116	0.124551	0.0921436	0.243705	0.108553	0.0919056	0.042953	0.234923	0.144807	0.0623003	0.0590238	0.0258856	0.0838628	0.0534699	0.258716	0.123839
0.114943	0.0718358	0.113854	0.0852429	0.0739098	0.0902837	0.19027	0.1	0.111528	0.0809444	0.10371	0.108902	0.0575758	0.0473934	0.0429293	0.0686446	0.0698366	0.123348	0.0755337
0.14228	0.126531	0.0994295	0.107306	0.0844595	0.153603	0.13006	0.119177	0.0961098	0.110879	0.134593	0.118343	0.0919003	0.117333	0.0657084	0.0737982	0.056338	0.17053	0.126598
0.159829	0.132867	0.152434	0.117848	0.112094	0.108484	0.110022	0.109761	0.0743719	0.0969337	0.137992	0.11487	0.0624409	0.0819849	0.0705128	0.0775602	0.0801131	0.144865	0.0804911
0.102497	0.106693	0.0689089	0.0724539	0.0560976	0.0890411	0.0937122	0.0683333	0.0624133	0.0621069	0.106368	0.0766404	0.036	0.040625	0.0506173	0.0606352	0.0435435	0.0989209	0.0513834
0.105528	0.119786	0.0821823	0.0595745	0.0945274	0.117138	0.090011	0.0913386	0.118172	0.13197	0.0939655	0.112258	0.0887793	0.0912698	0.0806324	0.0895904	0.13369	0.0630408
0.0932965	0.0592593	0.130321	0.0395137	0.106987	0.125102	0.0843621	0.122041	0.120438	0.149087	0.0731707	0.138889	0.076412	0.0942492	0.127496	0.0902965	0.101387	0.0583658
0.139435	0.0360231	0.115063	0.0779977	0.141821	0.0710696	0.102362	0.123295	0.0859107	0.104925	0.116625	0.132757	0.0581818	0.102881	0.053716	0.104034	0.101266	0.0732714
0.0909091	0.13712	0.163017	0.105802	0.137775	0.057596	0.11049	0.112796	0.0901883	0.097166	0.148728	0.125609	0.0671488	0.107649	0.0831758	0.0985798	0.136746	0.0945776
		0.0886408		0.0751445	0.0807175	0.0813732	0.0798387	0.055814	0.0783664	0.0980392	0.0968829	0.0641711	0.0577674	0.0735849	0.0754448	0.0716019	0.0653174
nested one-way ANOVA p value: 0.029

## Sheet: Extended Figure 2
Extended Figure 2c -IBA1+ cell density (normalized) - mouse IO
Saline			14 dpl
1.44444	0.555556	0.666667	2.44444	2	2.66667
1.55556	0.888889	0.888889	2.33333	2.33333	2.22222
Extended Figure 2g - IBA1+ cell density (normalized) - mouse cortex
Control	Lyso
1.22361	1.25859
0.876807	1.57116
0.899579	1.7194

## Sheet: Extended Figure 3
The source data for Extended Figure 3 has been deposited in NCBI’s Gene Expression Omnibus and are accessible through GEO Series accession number GSE311781

## Sheet: Extended Figure 4
The source data for Extended Figure 4 has been deposited in NCBI’s Gene Expression Omnibus and are accessible through GEO Series accession number GSE311781

## Sheet: Extended Figure 5
Extended Figure 5a - total process length
Saline					3dpl			7dpl				14 dpl				28dpl
500.274	463.932	326.645	296.614	336.576	911.543	688.961	491.479	207.242	131.727	211.473	123.642	280.631	134.277	192.246	81.8823	557.289	229.086	449.184	239.009
271.638	420.72	542.496	525.384	655	695.332	620.475	318.118	132.676	199.436	154.98	222.442	128.355	327.734	150.314	77.0383	436.52	316.299	296.736	255.056
345.407	451.886	460.13	479.416	442.125	680.022	579.089	468.164	133.305	151.441	229.083	330.607	162.705	281.624	240.909	158.161	452.793	167.386	252.222	375.117
296.882		298.634			465.464	751.786	510.199	140.273	286.461		133.395	114.112	225.67	208.843	292.939	364.438	215.219
						453.354			164.383			177.515	166.529			405.531	258.168
												111.876	168.23
												127.176
												299.005
												105.883
nested one-way ANOVA p value: 3.5x10-6
Extended Figure 5b - number of branch points
Saline					3dpl			7dpl				14 dpl				28dpl
42	41	32	32	26	121	93	46	22	15	29	14	20	17	26	7	70	22	33	24
31	44	56	49	106	95	79	44	15	14	16	26	8	48	17	9	40	30	24	33
25	32	52	51	45	94	67	55	11	12	33	36	15	27	19	24	50	15	17	33
26		33			58	109	57	14	31		15	10	28	30	34	41	21
						47			13			15	21			47	25
												9	14
												15
												39
												5
nested one-way ANOVA p value: 8.5x10-5
Extended Figure 5c - soma area
Saline				3dpl				7dpl			14dpl			28dpl
50.402	36.2378	43.7624	28.4375	69.8268	36.722	45.3577	44.1875	42.8961	58.7956	31.8392	100.798	73.3633	21.2665	45.0349	39.1836	43.5524	42.1901
29.2565	48.465	50.0774	72.8837	33.1034	39.1836	43.5014	27.7231	48.465	71.1842	43.7032	71.1944	40.1521	66.7856	66.3417	42.9768	3.34384	22.7463
15.3345	47.214	42.6764	30.8107	59.6102	59.3202	47.6579	28.2073	47.7386	42.2101	43.5822	47.5434	76.1477	55.4058	42.4119	41.8469	31.2091	23.1592
33.4937	51.5722	6.5161	30.9716	49.112	37.4887	46.1244	31.1532	39.2643	53.7513	41.4434	46.1356	72.7176	48.6264	64.0416	30.1443	41.9837	37.4427
6.25485	8.27254	29.4833	28.7191	40.7457	42.6137	52.2582	35.9553	49.7966	43.4611	43.9453	58.484	74.0493	38.8204	43.7839	30.3461	20.641	8.71048
26.1089	51.6126	51.3243	37.2061	50.1176	33.534	32.4848	54.4777	61.9432	54.0742	56.2129	91.2656	51.4512	40.9995	9.92705	49.5142	52.9234	53.5014
44.8735	17.0697	63.5118	35.4765	32.9023	58.8763	49.7159	80.7077	40.9592	34.4622	29.2969	52.6919	39.3854	48.9089	36.4799	26.5528	40.9104	41.4883
29.3372	32.3638	54.0595	18.2612	37.367	48.8685	79.376	52.1372	48.3036	43.905	55.3655	73.5675	62.3063	27.8442	34.8657	53.2267	29.434	33.686
42.4926	33.534	56.1913		56.2315	46.8508	47.9404	68.5612	37.9326	66.3821	30.1443	67.2928	25.6247	35.9956	40.4346	38.3362	52.428	47.6806
43.6225	46.3262	30.2073		54.9846	26.916	47.3754	42.4119	14.7695	45.0752	46.5683	48.0663	37.3677	59.078	63.4766	31.7585	54.6985	53.1298
26.1493	38.6186	49.3534		42.2742	61.701	49.0703	71.7895	36.8027	63.2748	46.2859	39.4184	40.5153	42.5733	65.1715	17.9171	46.1119	30.3009
44.9542	41.282	43.5211		38.8552	48.6264	34.0586	33.3726	37.6905	78.4882	59.1587	110.291	37.2466	39.5871	43.7839	14.6888	36.9886	42.9745
32.9691	44.9945	68.0972		53.979	32.3234	56.6164	55.7287	31.8392	89.2224	55.9708	48.8305	29.9829	35.5921	49.7159	22.921	34.2227	46.1945
37.4484	57.02	44.6473		31.8162	31.8795	49.4738	41.282	46.6087	54.1549	47.2947	73.9295	67.8348	45.7613	22.356	40.1117	35.9566	53.9967
42.5733	32.041	24.6566		72.4815	25.9072	37.4484	44.5506	45.277	88.8188	41.6855	37.8899	47.1736	35.6324	62.5081	30.3461	39.3417	35.0896
43.8243	34.9061			27.2711	39.4257	30.79	38.78	52.46	14.4467	42.5733	19.1461	44.1471	95.4368	52.2582	43.6629	38.3922	44.5845
30.79	49.0299			40.1021	37.8519	63.4766	64.203	15.5362	21.8314	61.1361	81.3305	22.3964	77.6408	48.1825	22.6385	43.8001	31.2917
34.5429	48.3843			44.6071	39.8292	44.8331	32.8884	55.1637	93.0156	57.5446	27.8342	49.5142	51.0073	52.3389	8.51466	48.176	29.0625
31.6374				49.4338	44.9542	50.9266	22.3964	54.518	95.8	27.0371	51.8472	50.8862	51.9354	51.9758	22.6385	71.5003	32.2412
41.968				59.6906	38.7397	62.1046	58.3517	52.9039	50.6844	59.3605	65.4827	38.3362	52.5004	53.6303	70.0543	55.8132	36.8235
23.5666				47.8249	52.5811	44.3892	53.1057	33.2516	45.3174	50.2809	52.6517	38.5379	38.3765	46.9719	47.3754	33.686	52.0152
128.285				68.3788	48.2632	18.2803	59.2394	49.0703	69.6911	27.5617	72.6022	70.7403	41.8873	7.62688	28.2073	39.5481	40.5388
34.4622				55.4673	37.8116	44.4699	23.1228	55.648	79.5374	30.3864	53.1746	58.9973	36.5202	51.3704	40.8381	38.7637	52.0152
32.7673				38.9357	45.3577	32.8884	30.79	42.0487	128.164	61.1361	37.6083	67.633	40.6767	68.884	48.9089	32.4063	22.0858
32.848				51.445	29.9022	59.078	52.2179	45.5595	36.6009	70.7806	51.6461	57.9885	20.419	65.9785	60.6518	55.1939	32.4063
39.7485				20.6343	53.5496	58.7552	60.4904	48.9089	91.0383	40.5153	62.9889	59.8044	30.8303	46.2859	42.6137	22.2922	43.3047
47.5772				15.6064	72.6773	57.2218	39.5468	44.9542	112.466	52.2582	48.6696	57.706	45.5191	46.2455	41.6855	51.9327	33.3145
34.4622				29.4431	29.6197	48.4246	27.3599	45.4384	121.344	51.6529	86.8813	37.5291	54.6391	68.198	33.1305	63.9457	49.786
29.5794				33.9883	49.9984	75.0582	29.8215	34.0183	42.5733	69.2068	63.2303	38.78	46.2455	32.4848	65.4943	52.7583	36.3694
53.9934				56.1108	41.6855	38.6993	38.2151	28.1266	50.7248	35.7939	43.682	46.2859	63.7994	45.3981	43.2593	33.5622	39.3004
47.9404				34.1894	49.5949	22.7596	18.926	47.6982	104.839	74.13	32.7011	52.7828	33.4937	76.1477	54.1145	45.6165	48.2586
32.5656				47.5836	42.2505	30.3461	16.424	33.7762	114.201	43.7436	29.0409	42.6137	46.0034	37.2062	36.4395	28.9386	45.6165
37.5291				38.7748	56.5761	53.4688	26.23	41.4838	74.2914	59.9658	44.9289	85.187	40.3538	71.507	57.7867	49.7034	28.3194
30.79				64.9196	47.1333	48.9492	62.1449	30.9514	71.1842	43.4207	68.8212	90.6347	39.1432	66.3014	31.7585	40.704	40.0022
29.9426				47.7445	48.2632	94.0245	41.5241	53.9934	50.1598	57.2621	50.1176	35.2289	65.01	39.5871	50.6844	5.44921	47.4329
30.225				57.5991	45.5595	56.6164		73.8879	68.3998	88.4556	89.2544	55.1637	36.4395	55.4462	47.5772	44.9973	32.6127
31.476				59.8113	32.4848	44.1068		37.2466	45.1963	29.7408	41.9926	48.7878	28.9337	24.4141	53.2671	43.3873	44.6258
46.2052				60.8571	44.5103	22.7596		77.1566	101.086	21.6297	67.4537	44.3489	36.157	28.853	52.8635	24.7692	30.9202
39.3854				19.9505	53.832	27.2388		68.3594	50.8055	62.5888	102.89	60.329	51.5319	47.9	28.288	42.2727	46.7724
38.3362				46.2965	58.392	56.8989		48.465	44.1471	104.516	40.0217	25.0597	52.0565	40.3538	34.099	41.3645	24.6866
44.591				40.5446	68.198	35.3903		27.1985	14.366	46.4069	58.5644	13.9221	36.2781	40.5153	67.633	36.3281	42.6029
42.1294				51.5254	38.4169	68.1173		51.4512	78.7304	40.031	33.0631	66.0189	41.7259	45.9227	50.7248	38.8876	41.0755
36.3185				52.2494	34.7447	80.062		55.8497	67.1084	35.8746	52.1288	36.3588	71.5877	36.7624	43.5418	33.8512	51.7262
41.8066				41.8719	37.287	93.6613		25.4633	66.3014	44.1068	29.0811	45.842	35.6324	43.8243	41.4838	23.2417	34.6355
35.0271				37.2463	68.763	43.8243		47.5772	92.4507	44.3892	5.18874	56.3743	38.78	41.1206	13.6396	36.5345	37.3601
66.7049				35.3156	33.7762	30.4672		38.659	96.8896	44.9138	56.2315	66.14	59.0377	80.062	24.172	36.0391	43.057
32.848				46.7791	47.0929	72.3544		71.7491	85.994	18.0785	49.2327	66.9067	49.5142	34.1797	38.094	44.1304	34.8832
76.6723				49.4741	84.7431	33.3726		39.3854	59.2798	33.9779	57.4382	32.5656	56.7779	42.654	44.8331	40.5801	47.0201
34.7043				36.6028		39.2239		38.659	46.6894	53.5899	84.6288	63.3555	74.5739	49.2317	28.4091	29.0625	35.3373
54.5988				53.8181		47.9807		59.1587	77.0355	41.0802	68.2581	45.3981	77.8426	18.3206	62.1046	46.3183	23.8609
36.4799				41.7111		44.1875		38.659	33.534	72.3141	51.445	60.2079	20.5805	63.3959	48.1018	34.264	32.0348
39.5468				45.5724		65.3732		20.298	111.417	36.5606	68.0168	47.5368	29.3372	40.4749	37.7308	28.3607	50.1988
26.9564				42.7568				29.4987	16.9486	12.0658	62.5062	32.1217	37.0448	37.1659	23.607	36.2868	40.5388
42.8154				38.6139				58.1902	44.3085	48.4246	100.919	48.2632	79.6988	32.6866	32.041	49.0842	40.9929
31.1935				46.0551				47.4158	73.3633	48.9089	36.2005	74.3318	38.0133	46.8105	38.9818	40.415	31.6219
57.706				60.8571				34.9061	42.4926	35.35	30.2476	60.8132	25.1808	44.2682	41.5645	14.1597	31.1266
43.2997				58.7253				5.12494	51.5319	54.4777	30.9313	36.2378	47.1333	27.5617	27.7231	43.6763	42.2727
34.4218				56.8751				56.0111	74.5336	50.3616	47.3422	54.3163	41.282	23.6877	58.5131	17.0907	49.8273
56.1322				57.76				40.2731	82.685	40.7574	33.3849	2.01769	43.1786	66.0189	20.8226	40.4563	36.3694
29.5794				40.625				28.0863	56.8989	24.2527	51.8874	41.0399	54.7602	74.8967	49.837	28.4432	53.0473
40.596				56.8751				38.5379	113.515	64.4047	67.6145	40.3538	58.4727	39.9907	51.9758	32.7366	42.8919
33.4533				33.9481				20.1769	47.9404	83.6939	36.0396	6.8198	36.8027	57.2621	38.4976	17.0494	45.0386
32.1217				48.0663				52.6618	58.7552	72.5562	46.2965	44.0664	43.0172	34.3008	31.0725	26.0902	48.0522
35.7535				62.9085				76.3898	50.1195	27.6827	59.5298	39.7082	24.858	43.0979	47.0526	31.0853	39.9196
38.6186				39.2977				49.1913	75.9863	105.646	44.8082	45.156	50.6441	41.6048	45.842	18.2879	38.5986
37.408				54.9041				61.9835	67.7541	36.5606	42.7971	58.9973	33.7762	34.0183	78.9321	46.3596	36.3281
37.5291				45.4518				46.4473	34.4218	52.3389	38.7748	49.7563	58.8763	34.5832	46.9719	16.8843	31.6632
27.7231				43.1189				36.722	108.633	48.0211	32.8218	53.4285	29.9022	54.1549	60.5308	49.9098	35.0483
34.4622				20.1114				82.9675	44.8331	37.0045	24.5761	42.2505	37.4887		40.9592	46.6486	36.5758
48.2632				41.9122				66.4628	50.4423	46.528	50.3992	57.6253	32.1217		44.9138	52.9234	67.1244
44.8735				46.8596				84.2185	67.7541	86.8818	51.9276	35.6324	35.6324		38.7397	42.1901	44.4606
34.6236				49.7154				42.0891	40.5556	31.0321	64.6381	53.2267	61.9028		33.0902		20.5997
				52.4908				74.695	54.8005	71.6281	49.9567	79.8199	35.6728		27.0774		54.5747
				15.5662				46.6087	83.1289	40.1924	38.8552	32.4445	43.5822		34.5429		41.5709
				55.065				59.9658	51.209	30.3461	35.7179	25.544	55.9708		45.4788		32.4476
				40.4239				85.6309	67.9559	45.7613	36.5223	31.1532	35.5114		47.1333		34.7594
				82.0143				50.9669	36.3992	96.7282	32.5805	29.6197	115.008		13.1554		28.1955
				50.8014				58.7956	42.533	38.78	39.3781	63.2345	106.171		51.088		23.1592
				19.5885				50.6037	42.0084	38.4169	58.2024	28.853	26.1896		59.8851		30.7137
				28.7191				42.6944		47.9807	42.8373	88.0117	62.9116		70.135		30.8789
				60.2538				89.2224		44.7121	42.3144	168.76	53.025		37.287		39.5481
				35.9592				41.0399		32.0813	26.5471	33.8569	106.01		46.4069		35.1722
				45.7736				32.2831		53.6706	35.5972	33.9376	46.3262		54.1145
								79.3357		56.4954	81.4914	81.5551			50.0791
								61.2168		14.1238	45.0898	74.2107			48.465
								92.37		49.3124	38.9357	55.2041			35.3096
								32.727		47.9807	67.0916	58.0288			31.5971
								9.60422		49.3124	93.9203	37.973			30.3057
								48.2632		38.2958	40.625	85.9537			44.9138
										29.9426	53.0941	31.1935			33.6955
										33.3726	61.2191	43.8243			57.0603
										76.3898	30.1671	35.1886			44.1068
										54.6391	39.8608	56.0515			45.7209
										48.0211	36.4821	57.5446			21.9121
											33.7469	46.5683			23.6474
											54.7432	64.7276			39.5468
											59.2884	37.3677			32.8077
											40.987	29.8215			24.6158
											49.4741	53.2671			34.2604
											46.7791	35.0675			34.1394
											48.2674	36.036			64.3644
											35.3558	31.6374			42.4522
											60.5756	40.9995			44.1875
											62.2649	61.9432			29.2565
											47.9858	47.779			42.1294
											51.083	16.9486			45.7613
											86.7606	50.3616			45.3981
											63.9945	61.7414			26.6335
											50.7612	51.4512			39.8292
											50.1176	83.4114			53.2671
											68.7006	54.6391			25.1808
											50.5198	49.9177			44.5506
											39.4586	56.0918			36.2378
											48.9512	35.5921			9.76563
											74.4122	50.4827			45.277
											49.8361	34.9464			40.596
											69.7464	37.2466			35.1886
											63.4716	36.7624			33.6955
											52.7321	51.2494			28.288
											43.9635	42.7347			34.5025
											59.8918	68.8033			35.1482
											69.3039	50.2002			33.2919
											90.3404	37.1255			31.3146
											41.1479	42.1698			32.6463
											52.0483	51.1283			53.3478
											35.557	37.5694			29.418
											67.4537	53.5899			34.0586
											73.9295	52.5811			34.5025
											80.9283	37.8923			33.2112
											37.005	53.146			48.3843
											16.6925	24.2527			36.2781
											33.1838	76.7934			50.6037
											44.768	39.1836			28.6109
											116.003	72.1123			31.476
											54.6226	68.3594			47.9807
											44.0038	21.9525			41.0802
											62.7476	49.8774			30.3057
											60.3342	64.8083			48.5053
											83.9048	66.5838			49.4335
											38.0508	10.5727			35.7132
											40.3435	73.6458			34.3815
											30.7302	37.4887			30.79
											38.7346	54.1549			43.0172
											54.4617	37.4484			38.2958
											46.216	39.1029			34.9464
											64.276	47.0929			32.9691
											31.8565	73.1212			34.4622
											23.4097	36.9641			40.3135
											33.7469	43.7032			47.9
											63.3509	39.7889			44.2278
											35.7581	29.2565			24.293
											77.7507	41.403			44.026
											49.1925	43.8243			56.4147
											46.0149	38.659			49.7966
											53.4963	61.1361			41.0399
											51.0025	61.3782			32.3638
											35.3961	41.3223			52.8232
											70.7117	29.0144
											55.9499	54.6795
											39.7401	44.4699
											79.6412	29.6197
											49.997	60.0062
											38.4932	39.9907
											51.4852	50.3616
											49.0718	51.1283
											51.4048	43.6225
											59.932	47.214
											53.6975	42.4119
											96.0923	64.6872
											40.3837	44.3085
											58.7253	45.8823
											54.0997	41.2013
											48.7098	46.4876
											62.0236	37.9326
											54.0595	38.094
											56.3119	48.7474
											29.242	61.6203
											35.3156	58.4324
											62.0236	37.6098
											59.0471	41.6048
											42.596	41.2416
											26.185	34.8254
											39.7401	24.5755
											44.0842	33.7358
											55.8695	53.832
											49.3936	19.3295
											37.729	44.1068
											55.6281	82.7254
											45.854	64.0012
											34.4709	60.4904
											36.9245	53.1864
											33.6263	70.6192
											91.0242	49.7159
											51.2841	78.3268
											74.1306	77.2373
											75.4178	73.6054
											67.0112	49.151
											34.1089	74.2511
											62.466	20.5805
											62.5867	29.1355
											49.8361	50.6844
											48.3478	55.8094
											52.3299	39.7485
											29.5235	59.4816
											100.034	27.8442
											42.5155	59.4412
											37.1257	67.9559
											62.5867	37.0852
											35.5167	54.2759
											40.7859	85.2677
											54.0192	28.5302
											38.7346	75.1792
											9.89481	75.8249
											63.4314	18.4821
											58.846	41.7259
											54.1801	38.4169
											40.3435	62.9924
											41.4697	34.9464
											45.0093	42.3312
											40.0619	49.4738
											18.1405	35.9553
											69.5452	65.0504
											67.8559	29.2162
											31.2933	92.5314
											39.6999	60.7729
											69.3843	96.0018
											27.8342	44.8331
											55.4673	56.7779
											32.8218	74.009
											51.7668	31.3953
											85.3528	61.6203
											62.7074	55.8901
											61.018	86.7608
											87.4846	53.7513
											62.3856	44.2278
											93.2767	81.5955
											40.9468	60.6115
											90.0991	26.8353
											12.3886	35.5114
											68.9821	45.2367
											118.979	61.7817
											71.5966	51.774
											33.3447	39.0625
											46.6585	33.3726
											92.794	25.9072
											83.1808	76.9951
											63.1096	94.4684
											13.2333	88.9802
											21.8008	22.4771
											49.7958	66.0189
											48.0663	65.575
											49.9165	69.8525
											55.6281	37.9326
											34.5112	65.0504
											91.5069	43.9857
											35.3156	43.7839
											64.3163	35.9553
											78.0322	33.7762
											62.7476	39.8292
											79.1183	58.1902
											53.617	28.5302
											128.11	42.2101
											35.7983	63.1538
											68.8212	32.6866
											58.846	55.5269
											61.0582	58.7956
											99.5515	44.6717
											35.919	67.2699
											138.045	80.5866
											34.6318	66.4224
											66.2872	66.261
											45.854	55.0426
											87.5651	72.9194
											85.1919	38.2554
											119.784	64.203
											70.3899	52.0565
											52.0081	84.7431
											83.1808	50.8055
											68.9419	46.9315
											63.1498	42.3312
											72.3206	68.5208
											48.388	69.0454
											61.9029	44.1068
											62.7476	65.7768
											94.6845	84.1781
											57.1566	103.265
											15.3249	85.187
											23.7315	53.6706
											46.5378	55.0426
											77.7507	65.7364
											66.247	62.7099
											69.4648	93.7823
											59.7711	86.1151
											72.7631	69.1665
											60.6962	58.3113
											72.8837	92.8138
											73.4066	60.6115
											70.7117	49.9581
											56.1108	52.8635
											62.6671	44.7121
											54.4215	76.3091
											23.1683	46.9719
												55.6076
												77.439
												52.5811
												64.6065
												79.6585
												51.4915
												39.7082
												46.2455
												28.0863
												51.6126
												89.0609
												70.1753
												86.9222
												46.2859
												70.6192
												55.083
												102.176
												68.884
												72.4352
												66.8663
												56.2936
												69.2876
												80.1831
												66.7049
												61.3378
												36.6009
												80.627
												15.6573
												75.9459
												36.722
												76.0266
nested one-way ANOVA p value: 9x10-3
Extended Figure 5d - soma roundness
Saline				3dpl				7dpl			14dpl			28dpl
0.86534	0.74224	0.720545	0.922399	0.630406	0.584116	0.41532	0.327006	0.513889	0.333156	0.820611	0.417361	0.22996	0.269723	0.252459	0.549677	0.924638	0.677207
0.574661	0.709759	0.857513	0.763668	0.471348	0.433841	0.510236	0.610757	0.28202	0.254891	0.333639	0.224678	0.393387	0.240469	0.596882	0.59945	0.320375	0.384749
0.703762	0.93343	0.814865	0.682776	0.318266	0.5	0.483293	0.507602	0.40884	0.542125	0.36167	0.424603	0.376491	0.32973	0.212197	0.485086	0.391164	0.500435
0.587924	0.8	0.616495	0.930966	0.918641	0.414348	0.379487	0.31068	0.232885	0.241505	0.424431	0.295925	0.326226	0.308769	0.722617	0.459983	0.5633	0.568336
0.815968	0.907143	0.843416	0.34571	0.316948	0.387854	0.76078	0.847775	0.55523	0.595115	0.166439	0.238358	0.454955	0.493874	0.613281	0.545455	0.74168	0.549618
nested one-way ANOVA p value: 3.8x10-11

[truncated: 4 more sheets: Extended Figure 6, Extended Figure 7, Extended Figure 9, Extended Figure 10]
